# Supplementary material for: Dynamic Development of White Lupin Rootlets Along a Cluster Root
Source: Front Plant Sci. 2021 Sep 7;12:738172. doi: 10.3389/fpls.2021.738172 (PMC8452988; doi:10.3389/fpls.2021.738172)
Supplement: Supplementary file 2 [file Table_1.xlsx]

## Sheet: genes_profile_1
	Gene list of profile 1			GO enrichment
	Genes	description		ID	Description	GeneRatio	BgRatio	pvalue	p.adjust	qvalue	Count	geneID
1	Lalb_Chr13g0303751	Putative transcription factor AP2-EREBP family		GO:0009734	auxin-activated signaling pathway	40/1162	195/23493	1.23676e-14	9.21389e-12	8.20169e-12	40	Lalb_Chr05g0216171/Lalb_Chr14g0373011/Lalb_Chr16g0381431/Lalb_Chr23g0266231/Lalb_Chr14g0365691/Lalb_Chr13g0294041/Lalb_Chr18g0055161/Lalb_Chr05g0219481/Lalb_Chr15g0086651/Lalb_Chr19g0127731/Lalb_Chr03g0037451/Lalb_Chr01g0003341/Lalb_Chr06g0168081/Lalb_Chr15g0076331/Lalb_Chr17g0345821/Lalb_Chr09g0334071/Lalb_Chr24g0394481/Lalb_Chr17g0345811/Lalb_Chr21g0306361/Lalb_Chr15g0089651/Lalb_Chr04g0250651/…
2	Lalb_Chr15g0086891	Putative Galactose-binding domain-containing protein		GO:0019757	glycosinolate metabolic process	16/1162	53/23493	3.04223e-09	1.13323e-06	1.00874e-06	16	Lalb_Chr15g0086951/Lalb_Chr23g0267641/Lalb_Chr11g0063041/Lalb_Chr09g0321511/Lalb_Chr22g0355821/Lalb_Chr21g0307471/Lalb_Chr02g0144151/Lalb_Chr14g0368041/Lalb_Chr16g0382901/Lalb_Chr21g0305471/Lalb_Chr07g0187801/Lalb_Chr10g0092231/Lalb_Chr18g0059431/Lalb_Chr12g0209401/Lalb_Chr01g0012131/Lalb_Chr20g0112111
3	Lalb_Chr04g0255531	Putative protein kinase RLK-Pelle-LRR-XI-1 family		GO:0010305	leaf vascular tissue pattern formation	12/1162	40/23493	3.121e-07	5.87462e-05	5.22927e-05	12	Lalb_Chr23g0266231/Lalb_Chr07g0187981/Lalb_Chr15g0081911/Lalb_Chr03g0037451/Lalb_Chr09g0320011/Lalb_Chr02g0154991/Lalb_Chr21g0306361/Lalb_Chr05g0211131/Lalb_Chr06g0162821/Lalb_Chr22g0354411/Lalb_Chr21g0315791/Lalb_Chr22g0356881
4	Lalb_Chr18g0046141	Putative EamA domain-containing protein		GO:0010067	procambium histogenesis	8/1162	16/23493	3.15416e-07	5.87462e-05	5.22927e-05	8	Lalb_Chr07g0182751/Lalb_Chr12g0201601/Lalb_Chr09g0320011/Lalb_Chr01g0022391/Lalb_Chr05g0211131/Lalb_Chr03g0041841/Lalb_Chr19g0134281/Lalb_Chr10g0092351
5	Lalb_Chr23g0266381	Putative EamA domain-containing protein		GO:0009755	hormone-mediated signaling pathway	25/1162	162/23493	4.15822e-07	6.19575e-05	5.51512e-05	25	Lalb_Chr09g0329401/Lalb_Chr02g0141611/Lalb_Chr02g0142291/Lalb_Chr06g0162491/Lalb_Chr07g0187981/Lalb_Chr02g0142301/Lalb_Chr01g0019701/Lalb_Chr22g0354391/Lalb_Chr11g0075411/Lalb_Chr05g0217471/Lalb_Chr09g0321511/Lalb_Chr01g0006281/Lalb_Chr17g0348051/Lalb_Chr19g0134631/Lalb_Chr23g0272921/Lalb_Chr17g0335601/Lalb_Chr11g0072811/Lalb_Chr10g0092351/Lalb_Chr20g0123711/Lalb_Chr07g0189721/Lalb_Chr14g0361821/…
6	Lalb_Chr01g0007051	hypothetical protein		GO:0009834	plant-type secondary cell wall biogenesis	17/1162	83/23493	5.21319e-07	6.47305e-05	5.76195e-05	17	Lalb_Chr21g0315381/Lalb_Chr01g0018921/Lalb_Chr20g0112791/Lalb_Chr17g0336841/Lalb_Chr03g0027251/Lalb_Chr03g0027671/Lalb_Chr11g0072521/Lalb_Chr15g0090811/Lalb_Chr01g0018391/Lalb_Chr01g0018991/Lalb_Chr19g0132221/Lalb_Chr07g0183471/Lalb_Chr05g0226221/Lalb_Chr02g0158701/Lalb_Chr24g0396461/Lalb_Chr01g0008041/Lalb_Chr22g0351891
7	Lalb_Chr12g0207351	Putative cellular retinaldehyde binding/alpha-tocopherol transport		GO:0071470	cellular response to osmotic stress	8/1162	18/23493	9.81197e-07	0.000104427	9.29555e-05	8	Lalb_Chr18g0060801/Lalb_Chr07g0183601/Lalb_Chr15g0083051/Lalb_Chr12g0202361/Lalb_Chr13g0297131/Lalb_Chr18g0051121/Lalb_Chr08g0237381/Lalb_Chr04g0257541
8	Lalb_Chr08g0242231	Putative transcription factor bHLH family		GO:0010075	regulation of meristem growth	10/1162	35/23493	4.98181e-06	0.000463931	0.000412966	10	Lalb_Chr09g0329401/Lalb_Chr08g0243001/Lalb_Chr25g0280111/Lalb_Chr02g0154991/Lalb_Chr17g0336471/Lalb_Chr24g0396121/Lalb_Chr01g0004231/Lalb_Chr04g0258111/Lalb_Chr17g0348051/Lalb_Chr21g0315791
9	Lalb_Chr19g0123931	Putative SKP1/BTB/POZ domain		GO:0009873	ethylene-activated signaling pathway	23/1162	163/23493	5.69086e-06	0.000471077	0.000419327	23	Lalb_Chr13g0303751/Lalb_Chr15g0086951/Lalb_Chr07g0177601/Lalb_Chr18g0055601/Lalb_Chr01g0003341/Lalb_Chr18g0059441/Lalb_Chr08g0244311/Lalb_Chr05g0224291/Lalb_Chr01g0003331/Lalb_Chr13g0300191/Lalb_Chr05g0211641/Lalb_Chr11g0063571/Lalb_Chr14g0374031/Lalb_Chr11g0067751/Lalb_Chr19g0126641/Lalb_Chr10g0092231/Lalb_Chr18g0059431/Lalb_Chr14g0374001/Lalb_Chr23g0270971/Lalb_Chr10g0101891/Lalb_Chr09g0320711/…
10	Lalb_Chr02g0152021	hypothetical protein -BLAST- extensin-1		GO:0009944	polarity specification of adaxial/abaxial axis	8/1162	27/23493	3.34125e-05	0.00248923	0.00221578	8	Lalb_Chr18g0057951/Lalb_Chr20g0120041/Lalb_Chr10g0107171/Lalb_Chr15g0081771/Lalb_Chr03g0027391/Lalb_Chr14g0365961/Lalb_Chr24g0394661/Lalb_Chr06g0160801
11	Lalb_Chr02g0152681	hypothetical protein -BLAST- PREDICTED: protein JASON-like isoform X1		GO:0016998	cell wall macromolecule catabolic process	9/1162	36/23493	4.8157e-05	0.00326154	0.00290325	9	Lalb_Chr15g0089301/Lalb_Chr08g0241911/Lalb_Chr01g0004561/Lalb_Chr03g0025051/Lalb_Chr18g0058861/Lalb_Chr21g0315061/Lalb_Chr10g0102241/Lalb_Chr18g0060631/Lalb_Chr08g0245791
12	Lalb_Chr06g0174841	Putative cytochrome P450		GO:0045168	cell-cell signaling involved in cell fate commitment	6/1162	16/23493	7.54003e-05	0.0046811	0.00416686	6	Lalb_Chr01g0022391/Lalb_Chr06g0176581/Lalb_Chr21g0319141/Lalb_Chr03g0041841/Lalb_Chr16g0382641/Lalb_Chr05g0217401
13	Lalb_Chr16g0384441	Putative transcription factor bHLH family		GO:0009735	response to cytokinin	12/1162	68/23493	0.000113124	0.00631652	0.00562261	12	Lalb_Chr13g0303291/Lalb_Chr20g0119811/Lalb_Chr06g0170881/Lalb_Chr01g0018921/Lalb_Chr08g0235741/Lalb_Chr20g0112791/Lalb_Chr07g0177981/Lalb_Chr10g0098181/Lalb_Chr12g0196841/Lalb_Chr07g0184631/Lalb_Chr14g0361821/Lalb_Chr17g0340581
14	Lalb_Chr18g0047511	Putative Rho GTPase activation protein		GO:0010089	xylem development	10/1162	49/23493	0.0001187	0.00631652	0.00562261	10	Lalb_Chr03g0028391/Lalb_Chr01g0022391/Lalb_Chr03g0027391/Lalb_Chr03g0041841/Lalb_Chr22g0355891/Lalb_Chr10g0092351/Lalb_Chr25g0284331/Lalb_Chr24g0394661/Lalb_Chr03g0042661/Lalb_Chr10g0105411
15	Lalb_Chr09g0329401	Putative protein kinase RLK-Pelle-LRR-XI-1 family		GO:0009627	systemic acquired resistance	9/1162	42/23493	0.000174597	0.00857393	0.00763204	9	Lalb_Chr17g0341971/Lalb_Chr03g0041101/Lalb_Chr23g0270061/Lalb_Chr11g0065071/Lalb_Chr15g0078541/Lalb_Chr14g0371291/Lalb_Chr03g0042711/Lalb_Chr11g0067751/Lalb_Chr18g0045511
16	Lalb_Chr15g0086181	Putative xanthine/uracil/vitamin C permease		GO:0010311	lateral root formation	13/1162	82/23493	0.000184138	0.00857393	0.00763204	13	Lalb_Chr05g0216171/Lalb_Chr02g0142291/Lalb_Chr12g0199451/Lalb_Chr06g0162491/Lalb_Chr08g0237801/Lalb_Chr02g0142301/Lalb_Chr01g0019701/Lalb_Chr04g0250651/Lalb_Chr05g0212911/Lalb_Chr13g0300191/Lalb_Chr07g0181331/Lalb_Chr07g0189721/Lalb_Chr05g0219101
17	Lalb_Chr05g0215981	Putative tetraspanin/Peripherin		GO:0009664	plant-type cell wall organization	12/1162	73/23493	0.00022756	0.00997249	0.00887696	12	Lalb_Chr02g0152021/Lalb_Chr02g0141381/Lalb_Chr03g0026611/Lalb_Chr01g0005311/Lalb_Chr19g0137851/Lalb_Chr19g0135321/Lalb_Chr01g0003651/Lalb_Chr24g0394111/Lalb_Chr21g0305411/Lalb_Chr10g0104571/Lalb_Chr11g0067821/Lalb_Chr06g0160801
18	Lalb_Chr12g0196681	Putative protein kinase RLK-Pelle-LRR-XIIIa family		GO:0010588	cotyledon vascular tissue pattern formation	7/1162	28/23493	0.000336933	0.0132984	0.0118375	7	Lalb_Chr05g0215061/Lalb_Chr16g0380341/Lalb_Chr09g0320011/Lalb_Chr05g0211131/Lalb_Chr06g0170281/Lalb_Chr09g0324981/Lalb_Chr09g0326831
19	Lalb_Chr18g0060801	Putative SWEET sugar transporter		GO:0009908	flower development	22/1162	198/23493	0.000339154	0.0132984	0.0118375	22	Lalb_Chr23g0266231/Lalb_Chr14g0365691/Lalb_Chr13g0294041/Lalb_Chr18g0055161/Lalb_Chr11g0074601/Lalb_Chr15g0086651/Lalb_Chr20g0118071/Lalb_Chr17g0345821/Lalb_Chr17g0345811/Lalb_Chr13g0291401/Lalb_Chr03g0030991/Lalb_Chr22g0354411/Lalb_Chr09g0322361/Lalb_Chr09g0322371/Lalb_Chr18g0047931/Lalb_Chr07g0186461/Lalb_Chr01g0009781/Lalb_Chr03g0030881/Lalb_Chr13g0296671/Lalb_Chr20g0117171/Lalb_Chr08g0238211/…
20	Lalb_Chr12g0196771	hypothetical protein		GO:0030154	cell differentiation	25/1162	240/23493	0.000375304	0.0133324	0.0118678	25	Lalb_Chr09g0329401/Lalb_Chr18g0057951/Lalb_Chr11g0074601/Lalb_Chr20g0120041/Lalb_Chr09g0320011/Lalb_Chr25g0280111/Lalb_Chr24g0396121/Lalb_Chr17g0340211/Lalb_Chr05g0211131/Lalb_Chr03g0027391/Lalb_Chr17g0348051/Lalb_Chr24g0394661/Lalb_Chr05g0214621/Lalb_Chr09g0327251/Lalb_Chr24g0396461/Lalb_Chr16g0377051/Lalb_Chr16g0390251/Lalb_Chr13g0297681/Lalb_Chr12g0201851/Lalb_Chr01g0002311/Lalb_Chr01g0009781/…
21	Lalb_Chr05g0215551	Putative major facilitator superfamily domain-containing protein		GO:0010087	phloem or xylem histogenesis	10/1162	56/23493	0.000375814	0.0133324	0.0118678	10	Lalb_Chr08g0243001/Lalb_Chr03g0037451/Lalb_Chr07g0182751/Lalb_Chr12g0201601/Lalb_Chr25g0280111/Lalb_Chr21g0306361/Lalb_Chr24g0396121/Lalb_Chr12g0209361/Lalb_Chr06g0162821/Lalb_Chr06g0160801
22	Lalb_Chr05g0216191	Putative transcription factor bHLH family		GO:0071446	cellular response to salicylic acid stimulus	6/1162	22/23493	0.000544096	0.0184251	0.016401	6	Lalb_Chr18g0060801/Lalb_Chr07g0183601/Lalb_Chr12g0202361/Lalb_Chr13g0297131/Lalb_Chr08g0237381/Lalb_Chr04g0257541
23	Lalb_Chr09g0322061	Putative beta-galactosidase		GO:0010222	stem vascular tissue pattern formation	5/1162	16/23493	0.000811089	0.0262722	0.0233861	5	Lalb_Chr05g0215061/Lalb_Chr16g0380341/Lalb_Chr06g0170281/Lalb_Chr09g0324981/Lalb_Chr09g0326831
24	Lalb_Chr15g0086951	Putative transcription factor AP2-EREBP family
25	Lalb_Chr12g0199201	putative protein
26	Lalb_Chr11g0074611	Putative non-specific polyamine oxidase
27	Lalb_Chr05g0216171	Putative transcription factor interactor and regulator AUX-IAA family
28	Lalb_Chr07g0177601	Putative transcription factor AP2-EREBP family
29	Lalb_Chr07g0184841	Putative transcription factor Hap3/NF-YB family
30	Lalb_Chr11g0069741	Putative xanthine/uracil/vitamin C permease
31	Lalb_Chr03g0031941	putative protein
32	Lalb_Chr02g0146491	Putative cellulase
33	Lalb_Chr02g0141381	Putative Extensin domain-containing protein
34	Lalb_Chr04g0249951	Putative nitrate-transporting ATPase
35	Lalb_Chr02g0141611	Putative protein kinase RLK-Pelle-LRR-XI-1 family
36	Lalb_Chr18g0056861	Putative EH domain-containing protein
37	Lalb_Chr12g0200711	Putative wall-associated receptor kinase
38	Lalb_Chr04g0250511	Putative anaphase-promoting complex subunit 1
39	Lalb_Chr17g0335981	hypothetical protein
40	Lalb_Chr17g0341971	Putative nepenthesin
41	Lalb_Chr13g0290801	hypothetical protein
42	Lalb_Chr05g0216541	Putative SKP1/BTB/POZ domain
43	Lalb_Chr02g0140951	Putative protein kinase RLK-Pelle-LRR-Xb-1 family
44	Lalb_Chr14g0373011	Putative transcription factor interactor and regulator AUX-IAA family
45	Lalb_Chr15g0078381	Putative minus-end-directed kinesin ATPase
46	Lalb_Chr11g0065851	Putative LysM domain-containing protein
47	Lalb_Chr15g0086791	Putative glucan endo-1
48	Lalb_Chr16g0381431	Putative transcription factor interactor and regulator AUX-IAA family
49	Lalb_Chr05g0215741	Putative alpha/Beta hydrolase
50	Lalb_Chr03g0037491	Putative post-transcriptional gene silencing PAZ-Argonaute family
51	Lalb_Chr14g0362861	Putative transcription factor NAM family
52	Lalb_Chr21g0312461	hypothetical protein -BLAST- PREDICTED: protein IFH1-like isoform X1
53	Lalb_Chr05g0214521	Putative adenine phosphoribosyltransferase
54	Lalb_Chr02g0157061	putative protein
55	Lalb_Chr05g0222341	Putative pectinesterase
56	Lalb_Chr02g0144031	putative protein
57	Lalb_Chr02g0155551	Putative hexosyltransferase
58	Lalb_Chr05g0228171	Putative BURP domain-containing protein
59	Lalb_Chr03g0026611	Putative expansin/Lol pI
60	Lalb_Chr23g0266231	Putative transcription factor ARF family
61	Lalb_Chr05g0221821	Putative thioredoxin-like protein
62	Lalb_Chr23g0266371	Putative EamA domain-containing protein
63	Lalb_Chr01g0003371	Putative transcription factor MADS-MIKC family
64	Lalb_Chr13g0294901	Putative X8 domain-containing protein
65	Lalb_Chr08g0237241	Putative Acid phosphatase
66	Lalb_Chr11g0065671	hypothetical protein
67	Lalb_Chr05g0213121	Putative transcription factor C2H2 family
68	Lalb_Chr03g0041101	Putative bifunctional inhibitor/plant lipid transfer protein/seed storage helical
69	Lalb_Chr14g0370311	putative protein
70	Lalb_Chr14g0365691	Putative membrane transport protein
71	Lalb_Chr13g0303641	Putative heavy metal-associated domain
72	Lalb_Chr13g0303381	hypothetical protein
73	Lalb_Chr03g0034991	Putative heavy metal-associated domain
74	Lalb_Chr14g0364041	Putative xanthoxin dehydrogenase
75	Lalb_Chr13g0294041	Putative transcription factor ARF family
76	Lalb_Chr25g0281401	Putative germin
77	Lalb_Chr15g0087991	Putative Rho protein GDP-dissociation inhibitor
78	Lalb_Chr02g0142291	Putative transcription factor AS2-LOB family
79	Lalb_Chr05g0224171	Putative cellulase
80	Lalb_Chr18g0055601	Putative transcription factor AP2-EREBP family
81	Lalb_Chr14g0372811	Putative beta-galactosidase
82	Lalb_Chr21g0317641	putative protein
83	Lalb_Chr07g0178291	Putative X8 domain-containing protein
84	Lalb_Chr16g0376791	Putative chlorophyll a/b binding protein
85	Lalb_Chr05g0215261	Putative PRONE domain-containing protein
86	Lalb_Chr18g0050171	Putative protein kinase RLK-Pelle-LRR-XI-1 family
87	Lalb_Chr13g0296501	Putative tetratricopeptide-like helical domain
88	Lalb_Chr20g0118441	Putative heavy metal-associated domain
89	Lalb_Chr21g0315381	Putative protein kinase RLK-Pelle-LRR-III family
90	Lalb_Chr12g0200471	Putative pectinacetylesterase/NOTUM
91	Lalb_Chr01g0015701	Putative transcription factor NAM family
92	Lalb_Chr12g0199451	Putative transcription factor AP2-EREBP family
93	Lalb_Chr04g0264011	Putative annexin
94	Lalb_Chr05g0226881	Putative L-ascorbate oxidase
95	Lalb_Chr03g0041951	Putative protein kinase RLK-Pelle-LRR-III family
96	Lalb_Chr03g0043121	putative protein
97	Lalb_Chr04g0262951	Putative oxoglutarate/iron-dependent dioxygenase
98	Lalb_Chr08g0243001	Putative transcription factor & lipid binding HD-SAD family
99	Lalb_Chr16g0391291	Putative O-methyltransferase COMT-type
100	Lalb_Chr10g0105421	Putative WEB family protein
101	Lalb_Chr05g0213131	Putative transcription factor C2C2-Dof family
102	Lalb_Chr01g0002211	Putative multi antimicrobial extrusion protein
103	Lalb_Chr09g0332081	Putative very-long-chain 3-oxoacyl-CoA reductase
104	Lalb_Chr16g0385311	Putative glucan endo-1
105	Lalb_Chr18g0057951	Putative transcription factor & lipid binding HD-SAD family
106	Lalb_Chr19g0126521	Putative protein kinase AGC-RSK-2 family
107	Lalb_Chr03g0030731	hypothetical protein
108	Lalb_Chr01g0005311	Putative expansin/Lol pI
109	Lalb_Chr15g0084921	Putative glucan endo-1
110	Lalb_Chr23g0267291	Putative cyclin A2
111	Lalb_Chr04g0264371	Putative transcription factor C2H2 family
112	Lalb_Chr16g0376781	hypothetical protein
113	Lalb_Chr19g0137851	Putative expansin/Lol pI
114	Lalb_Chr20g0117371	hypothetical protein
115	Lalb_Chr00c03g0404401	Putative 1
116	Lalb_Chr18g0052701	Putative transcription factor Homobox-WOX family
117	Lalb_Chr11g0068841	Putative cellular retinaldehyde binding/alpha-tocopherol transport
118	Lalb_Chr19g0133921	hypothetical protein
119	Lalb_Chr03g0042731	Putative PRONE domain
120	Lalb_Chr05g0215541	Putative sterol 14-alpha-demethylase transcription factor MYB-HB-like family
121	Lalb_Chr16g0391281	Putative O-methyltransferase COMT-type
122	Lalb_Chr06g0166971	Putative transcription factor WRKY family
123	Lalb_Chr06g0175411	Putative transcription factor bHLH family
124	Lalb_Chr23g0270061	Putative nepenthesin
125	Lalb_Chr10g0093301	Putative thioredoxin-like protein
126	Lalb_Chr24g0398821	Putative EamA domain-containing protein
127	Lalb_Chr19g0136931	putative protein
128	Lalb_Chr22g0352481	Putative glucan endo-1
129	Lalb_Chr15g0088751	Putative transcription factor & lipid binding HD-SAD family
130	Lalb_Chr07g0181171	hypothetical protein
131	Lalb_Chr10g0098171	putative protein
132	Lalb_Chr14g0371651	Putative small GTPase superfamily
133	Lalb_Chr15g0079771	Putative pectinesterase
134	Lalb_Chr10g0097701	Putative plant lipid transfer protein/Par allergen
135	Lalb_Chr18g0055161	Putative transcription factor ARF family
136	Lalb_Chr25g0280631	Putative protein kinase RLK-Pelle-PERK-2 family
137	Lalb_Chr01g0020071	Putative protein Networked (NET)
138	Lalb_Chr06g0162491	Putative transcription factor AS2-LOB family
139	Lalb_Chr12g0202041	Putative pectate lyase
140	Lalb_Chr12g0200541	hypothetical protein -BLAST- PREDICTED: protein CHUP1
141	Lalb_Chr18g0058021	Putative protein kinase RLK-Pelle-LRR-III family
142	Lalb_Chr04g0249981	Putative xanthine/uracil/vitamin C permease
143	Lalb_Chr07g0178521	Putative cupredoxin
144	Lalb_Chr08g0243131	putative protein
145	Lalb_Chr02g0155231	Putative PPC domain-containing protein
146	Lalb_Chr07g0183601	Putative SWEET sugar transporter
147	Lalb_Chr04g0250431	Putative S-adenosyl-L-methionine-dependent methyltransferase
148	Lalb_Chr11g0063151	Putative IQ motif
149	Lalb_Chr05g0219481	Putative membrane transport protein
150	Lalb_Chr01g0002731	Putative 1-acylglycerol-3-phosphate O-acyltransferase
151	Lalb_Chr11g0074601	Putative transcription factor WD40-like family
152	Lalb_Chr11g0064631	hypothetical protein -BLAST- PREDICTED: EPIDERMAL PATTERNING FACTOR-like protein 2
153	Lalb_Chr21g0309551	Putative aminoacyltransferase
154	Lalb_Chr18g0053471	Putative Gnk2-like domain-containing protein
155	Lalb_Chr20g0112541	Putative pectate lyase
156	Lalb_Chr23g0268391	hypothetical protein
157	Lalb_Chr08g0240181	hypothetical protein -BLAST- PREDICTED: polyamine-modulated factor 1-binding protein 1
158	Lalb_Chr17g0348551	hypothetical protein -BLAST- nodulin-45
159	Lalb_Chr04g0259461	Putative cellulase
160	Lalb_Chr19g0137441	Putative interactor of constitutive active ROPs
161	Lalb_Chr05g0215791	Putative transcription factor MYB-HB-like family
162	Lalb_Chr20g0120041	Putative transcription factor & lipid binding HD-SAD family
163	Lalb_Chr15g0086651	Putative transcription factor ARF family
164	Lalb_Chr22g0353891	Putative xenobiotic-transporting ATPase
165	Lalb_Chr03g0043111	hypothetical protein
166	Lalb_Chr24g0398831	Putative EamA domain-containing protein
167	Lalb_Chr17g0347301	Putative tripeptidyl-peptidase II
168	Lalb_Chr07g0183201	Putative DNA-directed DNA polymerase
169	Lalb_Chr18g0055351	putative protein
170	Lalb_Chr05g0215971	Putative RNA recognition motif domain-containing protein
171	Lalb_Chr07g0178511	Putative protein MIZU-KUSSEI 1-like
172	Lalb_Chr18g0047801	putative protein
173	Lalb_Chr19g0127731	Putative transcription factor interactor and regulator AUX-IAA family
174	Lalb_Chr09g0334181	Putative bifunctional inhibitor/plant lipid transfer protein/seed storage helical
175	Lalb_Chr15g0076631	putative protein
176	Lalb_Chr19g0135321	Putative expansin/Lol pI
177	Lalb_Chr16g0386181	Putative Zf-FLZ domain-containing protein
178	Lalb_Chr11g0065071	Putative nepenthesin
179	Lalb_Chr01g0010821	Putative pectate lyase
180	Lalb_Chr21g0312511	Putative Gnk2-like domain-containing protein
181	Lalb_Chr22g0352321	hypothetical protein
182	Lalb_Chr15g0082391	Putative minus-end-directed kinesin ATPase
183	Lalb_Chr06g0165511	Putative cyclin
184	Lalb_Chr19g0136761	Putative glucomannan 4-beta-mannosyltransferase
185	Lalb_Chr10g0104391	Putative gibberellin regulated protein
186	Lalb_Chr08g0231061	Putative asparagine synthase (glutamine-hydrolyzing)
187	Lalb_Chr18g0056081	hypothetical protein
188	Lalb_Chr12g0198761	Putative transcription factor C2H2 family
189	Lalb_Chr15g0085211	hypothetical protein
190	Lalb_Chr13g0303291	Putative transcription factor TCP family
191	Lalb_Chr01g0003181	putative protein
192	Lalb_Chr17g0346891	Putative transcription factor AS2-LOB family
193	Lalb_Chr16g0383231	Putative transmembrane protein TauE
194	Lalb_Chr09g0327841	hypothetical protein -BLAST- PREDICTED: protein E6-like isoform X1
195	Lalb_Chr14g0363561	Putative MT-associated protein TORTIFOLIA1/SPIRAL2
196	Lalb_Chr22g0354501	Putative EamA domain-containing protein
197	Lalb_Chr18g0053841	Putative chromatin regulator PHD family
198	Lalb_Chr20g0119531	Putative bifunctional inhibitor/plant lipid transfer protein/seed storage helical
199	Lalb_Chr04g0250911	hypothetical protein
200	Lalb_Chr19g0132361	Putative aminoacyltransferase
201	Lalb_Chr15g0090191	putative protein
202	Lalb_Chr02g0140551	Putative transferase
203	Lalb_Chr08g0233041	Putative protein kinase RLK-Pelle-RLCK-V family
204	Lalb_Chr07g0187981	Putative protein kinase RLK-Pelle-LRR-Xb-1 family
205	Lalb_Chr19g0139851	hypothetical protein -BLAST- PREDICTED: myosin-11-like
206	Lalb_Chr15g0081911	Putative P-loop containing nucleoside triphosphate hydrolase
207	Lalb_Chr05g0220251	Putative SPX domain-containing protein
208	Lalb_Chr03g0037551	hypothetical protein -BLAST- PREDICTED: dentin sialophosphoprotein-like
209	Lalb_Chr17g0342831	Putative small GTPase superfamily
210	Lalb_Chr18g0054571	putative protein
211	Lalb_Chr19g0138181	Putative alpha-L-arabinofuranosidase B
212	Lalb_Chr01g0006101	hypothetical protein
213	Lalb_Chr08g0244331	Putative PPPDE putative peptidase domain-containing protein
214	Lalb_Chr11g0066101	Putative cyclin
215	Lalb_Chr11g0062801	putative protein
216	Lalb_Chr18g0052901	hypothetical protein
217	Lalb_Chr03g0037451	Putative pleckstrin-like
218	Lalb_Chr07g0182751	Putative transcription factor C2C2-Dof family
219	Lalb_Chr03g0029911	Phosphoenolpyruvate carboxylase
220	Lalb_Chr07g0180001	Putative protein kinase RLK-Pelle-LRR-II family
221	Lalb_Chr09g0324451	Putative pectinesterase
222	Lalb_Chr03g0032841	Putative aminoacyltransferase
223	Lalb_Chr23g0267821	Putative unspecific monooxygenase
224	Lalb_Chr04g0262091	Putative chromatin regulator PHD family
225	Lalb_Chr19g0140381	Putative phosphate-induced protein
226	Lalb_Chr15g0089981	putative protein
227	Lalb_Chr17g0337241	Putative primary-amine oxidase
228	Lalb_Chr11g0068311	Putative transcription factor WD40-like family
229	Lalb_Chr21g0308681	hypothetical protein
230	Lalb_Chr13g0303701	Putative transcription factor Hap3/NF-YB family
231	Lalb_Chr15g0078541	Putative transcription factor C2H2 family
232	Lalb_Chr03g0028391	Putative transcription factor bHLH family
233	Lalb_Chr17g0345281	Putative dual-specificity kinase TKL-Pl-7 family
234	Lalb_Chr02g0156161	hypothetical protein
235	Lalb_Chr23g0270961	Putative transcription factor GRAS family
236	Lalb_Chr04g0254411	Putative nepenthesin
237	Lalb_Chr16g0379861	Putative plus-end-directed kinesin ATPase
238	Lalb_Chr16g0389141	hypothetical protein
239	Lalb_Chr13g0299281	putative protein
240	Lalb_Chr01g0003651	Putative expansin/Lol pI
241	Lalb_Chr01g0003131	Putative fructokinase
242	Lalb_Chr07g0180691	putative protein
243	Lalb_Chr01g0022911	putative protein
244	Lalb_Chr20g0119811	Putative cellulase
245	Lalb_Chr10g0092941	Putative carboxypeptidase D
246	Lalb_Chr20g0111241	putative protein
247	Lalb_Chr07g0185581	Putative S-adenosyl-L-methionine-dependent methyltransferase
248	Lalb_Chr07g0179851	Putative transferase
249	Lalb_Chr05g0222311	Putative dynein ATPase
250	Lalb_Chr14g0373691	Putative Zinc finger
251	Lalb_Chr07g0189081	Putative tetrahydroberberine oxidase
252	Lalb_Chr23g0270311	Putative transcription factor bHLH family
253	Lalb_Chr20g0123561	putative protein
254	Lalb_Chr23g0265691	Putative transcription factor Homobox-WOX family
255	Lalb_Chr18g0053861	Putative GYF-like domain-containing protein
256	Lalb_Chr09g0323061	Putative ternary complex factor MIP1
257	Lalb_Chr23g0270931	Putative transcription factor GRAS family
258	Lalb_Chr08g0232141	Putative non-specific polyamine oxidase
259	Lalb_Chr23g0267641	Putative transcription factor AP2-EREBP family
260	Lalb_Chr12g0201601	Putative transcription factor C2C2-Dof family
261	Lalb_Chr04g0255281	Putative uridine kinase
262	Lalb_Chr18g0047551	Putative protein kinase RLK-Pelle-LRR-III family
263	Lalb_Chr23g0266341	Putative transcription factor STY-LRP1 family
264	Lalb_Chr10g0093591	Putative pistil-specific extensin-like protein
265	Lalb_Chr16g0391301	Putative O-methyltransferase COMT-type
266	Lalb_Chr07g0184251	Putative ribonuclease H-like domain-containing protein
267	Lalb_Chr03g0027681	putative protein
268	Lalb_Chr03g0029921	Phosphoenolpyruvate carboxylase
269	Lalb_Chr20g0121251	hypothetical protein -BLAST- PREDICTED: protein CHUP1
270	Lalb_Chr03g0026971	Putative transcription factor C2C2-CO-like family
271	Lalb_Chr07g0186331	Putative ACT domain-containing protein
272	Lalb_Chr13g0304261	Putative ankyrin repeat domain-containing protein
273	Lalb_Chr13g0291771	hypothetical protein
274	Lalb_Chr07g0183521	Putative transcription factor SBP family
275	Lalb_Chr21g0318691	Putative starch synthase
276	Lalb_Chr01g0003341	Putative transcription factor AP2-EREBP family
277	Lalb_Chr10g0107171	Putative indole-3-acetate O-methyltransferase
278	Lalb_Chr05g0223281	Putative IQ motif
279	Lalb_Chr14g0370781	Putative transcription factor TFIIB
280	Lalb_Chr01g0000611	Putative [Myosin heavy-chain] kinase transcription factor WD40-like family
281	Lalb_Chr02g0141301	hypothetical protein -BLAST- PREDICTED: probable membrane-associated kinase regulator 5 isoform X1
282	Lalb_Chr07g0189761	Putative PPC domain-containing protein
283	Lalb_Chr08g0239181	Putative protein kinase RLK-Pelle-LRR-VII-1 family
284	Lalb_Chr05g0216831	hypothetical protein
285	Lalb_Chr06g0168081	Putative transcription factor interactor and regulator AUX-IAA family
286	Lalb_Chr06g0170881	Putative indole-3-pyruvate monooxygenase
287	Lalb_Chr06g0167261	Putative transcription factor bHLH family
288	Lalb_Chr02g0158691	putative protein
289	Lalb_Chr16g0381111	Putative transcription factor MYB-HB-like family
290	Lalb_Chr16g0379601	Putative nepenthesin
291	Lalb_Chr23g0270211	Putative transcription factor bHLH family
292	Lalb_Chr19g0128771	Putative pectate lyase
293	Lalb_Chr05g0224931	Putative tetraspanin/Peripherin
294	Lalb_Chr04g0258751	Putative histidine kinase
295	Lalb_Chr01g0003831	putative protein
296	Lalb_Chr20g0118071	Putative calcium/calmodulin-dependent protein kinase chromatin remodeling SNF2 family
297	Lalb_Chr21g0314631	Putative protein kinase RLK-Pelle-LRR-I-1 family
298	Lalb_Chr12g0203271	hypothetical protein -BLAST- Protein IDA-LIKE 2
299	Lalb_Chr20g0122251	Putative transcription factor & chromatin remodeling CW-Zn-B3/VAL family
300	Lalb_Chr12g0202381	Putative transcription factor bHLH family
301	Lalb_Chr05g0215061	Putative polar-amino-acid-transporting ATPase
302	Lalb_Chr15g0083051	Putative chromatin regulator PHD family
303	Lalb_Chr13g0303051	Putative protein-serine/threonine kinase CMGC-CDK-CRK7-CDK9 family
304	Lalb_Chr08g0237801	Putative 1-phosphatidylinositol-4-phosphate 5-kinase
305	Lalb_Chr21g0314741	Putative transcription factor C2H2 family
306	Lalb_Chr23g0270071	Putative Rho GTPase activation protein
307	Lalb_Chr01g0002811	Putative ternary complex factor MIP1
308	Lalb_Chr09g0332361	Putative Late embryogenesis abundant protein
309	Lalb_Chr01g0018921	Putative FAS1 domain-containing protein
310	Lalb_Chr20g0121811	hypothetical protein -BLAST- PREDICTED: non-classical arabinogalactan protein 31-like isoform X2
311	Lalb_Chr20g0120121	Putative tetratricopeptide-like helical domain
312	Lalb_Chr05g0217491	Putative wall-associated receptor kinase
313	Lalb_Chr22g0352431	hypothetical protein -BLAST- PREDICTED: zinc finger protein ZAT3-like
314	Lalb_Chr16g0383461	hypothetical protein
315	Lalb_Chr05g0223601	Putative protein kinase RLK-Pelle-PERK-2 family
316	Lalb_Chr08g0233191	Putative leucine-rich repeat domain
317	Lalb_Chr03g0036661	Putative pectate lyase
318	Lalb_Chr12g0203811	putative protein
319	Lalb_Chr01g0020201	Putative transcription factor bHLH family
320	Lalb_Chr22g0352341	Putative transcription factor C2H2 family
321	Lalb_Chr15g0076331	Putative transcription factor ARF family
322	Lalb_Chr15g0082331	Putative peptidylprolyl isomerase
323	Lalb_Chr17g0345821	Putative transcription factor ARF family
324	Lalb_Chr02g0158191	hypothetical protein
325	Lalb_Chr06g0174811	Putative amino acid transporter
326	Lalb_Chr09g0325771	hypothetical protein
327	Lalb_Chr09g0334071	Putative transcription regulator GNAT family
328	Lalb_Chr01g0001821	Putative tripeptidyl-peptidase II
329	Lalb_Chr09g0324731	Putative DNA-directed RNA polymerase
330	Lalb_Chr10g0095261	Putative chromatin regulator PHD family
331	Lalb_Chr16g0384051	Putative protein kinase RLK-Pelle-LRR-XI-1 family
332	Lalb_Chr10g0102911	Putative C2 domain-containing protein
333	Lalb_Chr02g0143941	Putative very-long-chain 3-oxoacyl-CoA synthase
334	Lalb_Chr04g0260431	Putative nicotianamine synthase
335	Lalb_Chr03g0041091	Putative glyoxalase/Bleomycin resistance protein/Dihydroxybiphenyl dioxygenase
336	Lalb_Chr05g0220741	Putative transcription factor C2H2 family
337	Lalb_Chr11g0070471	Putative transcription factor Homeodomain-TALE-KNOX family
338	Lalb_Chr06g0166301	Putative amino acid/polyamine transporter I
339	Lalb_Chr01g0006391	Putative chlorophyll A-B binding protein
340	Lalb_Chr02g0142841	Putative transferase
341	Lalb_Chr05g0210961	Putative CRAL-TRIO lipid binding domain
342	Lalb_Chr22g0352811	Putative indole-3-pyruvate monooxygenase
343	Lalb_Chr06g0163001	Putative WPP domain-containing protein
344	Lalb_Chr12g0196441	Putative na+/H+ exchanger
345	Lalb_Chr14g0369671	Putative transcription factor STY-LRP1 family
346	Lalb_Chr20g0108041	hypothetical protein
347	Lalb_Chr23g0275441	Putative bifunctional inhibitor/plant lipid transfer protein/seed storage helical
348	Lalb_Chr16g0388291	Putative encoded peptide
349	Lalb_Chr18g0059441	Putative transcription factor AP2-EREBP family
350	Lalb_Chr09g0321821	Putative filament-like plant protein
351	Lalb_Chr16g0380341	Putative polar-amino-acid-transporting ATPase
352	Lalb_Chr21g0315071	No_annotation
353	Lalb_Chr01g0006271	putative protein
354	Lalb_Chr14g0364481	Putative glutamate dehydrogenase
355	Lalb_Chr12g0203711	putative protein
356	Lalb_Chr24g0394481	Putative transcription factor ARF family
357	Lalb_Chr07g0187941	hypothetical protein
358	Lalb_Chr22g0352301	Putative protein kinase AGC-RSK-2 family
359	Lalb_Chr14g0372821	Putative 3-epi-6-deoxocathasterone 23-monooxygenase
360	Lalb_Chr17g0338151	Putative cytochrome P450
361	Lalb_Chr12g0197161	Putative X8 domain-containing protein
362	Lalb_Chr02g0155301	Putative transmembrane protein TauE
363	Lalb_Chr05g0213771	Putative xyloglucan 6-xylosyltransferase
364	Lalb_Chr12g0207571	Putative WEB family protein
365	Lalb_Chr20g0109461	hypothetical protein
366	Lalb_Chr02g0142301	Putative transcription factor AS2-LOB family
367	Lalb_Chr17g0336661	Putative S-adenosyl-l-methionine decarboxylase leader peptide
368	Lalb_Chr15g0089301	Putative glycoside hydrolase
369	Lalb_Chr09g0320011	Putative phosphoric monoester hydrolase
370	Lalb_Chr01g0022391	hypothetical protein
371	Lalb_Chr05g0211671	hypothetical protein
372	Lalb_Chr11g0063841	Putative lysophospholipase
373	Lalb_Chr01g0018411	Putative pyruvate kinase
374	Lalb_Chr05g0220071	Putative glycogen phosphorylase
375	Lalb_Chr22g0356851	Putative PMR5 domain
376	Lalb_Chr05g0216661	Putative transcription factor Homeodomain-TALE-KNOX family
377	Lalb_Chr07g0182181	putative protein
378	Lalb_Chr17g0345361	Putative hexosyltransferase
379	Lalb_Chr07g0190361	Putative protein kinase RLK-Pelle-LRR-VII-1 family
380	Lalb_Chr06g0172561	No_annotation
381	Lalb_Chr02g0146941	Putative gibberellin 2-beta-dioxygenase
382	Lalb_Chr05g0217661	hypothetical protein -BLAST- Transcription factor bHLH143
383	Lalb_Chr13g0301271	hypothetical protein
384	Lalb_Chr16g0380251	Putative tripeptidyl-peptidase II
385	Lalb_Chr17g0345811	Putative transcription factor ARF family
386	Lalb_Chr14g0368621	Putative remorin
387	Lalb_Chr22g0354491	Putative EamA domain-containing protein
388	Lalb_Chr22g0354861	Putative SGNH hydrolase-type esterase domain-containing protein
389	Lalb_Chr01g0009681	Putative dihydroflavanol 4-reductase
390	Lalb_Chr13g0296821	Putative 1-phosphatidylinositol-4-phosphate 5-kinase
391	Lalb_Chr05g0226161	hypothetical protein
392	Lalb_Chr08g0240991	hypothetical protein
393	Lalb_Chr22g0358861	hypothetical protein
394	Lalb_Chr05g0222871	Putative transcription factor OFP family
395	Lalb_Chr02g0149591	Putative oligopeptide transporter
396	Lalb_Chr23g0270051	Putative histone-lysine N-methyltransferase
397	Lalb_Chr23g0277721	Putative mei2-like protein
398	Lalb_Chr07g0180841	Putative non-specific polyamine oxidase
399	Lalb_Chr09g0334401	Putative pectinacetylesterase/NOTUM
400	Lalb_Chr01g0016991	Putative S-adenosyl-L-methionine-dependent methyltransferase
401	Lalb_Chr08g0241911	Putative glycosidase
402	Lalb_Chr16g0379801	hypothetical protein
403	Lalb_Chr22g0359241	Putative ricin B
404	Lalb_Chr16g0377691	Putative transcription factor STY-LRP1 family
405	Lalb_Chr06g0171431	Putative interactor of constitutive active ROPs
406	Lalb_Chr12g0201131	Putative DnaJ domain-containing protein
407	Lalb_Chr08g0244851	Putative mechanosensitive ion channel MscS
408	Lalb_Chr16g0387321	Putative transcription factor C2H2 family
409	Lalb_Chr25g0280111	Putative transcription factor & lipid binding HD-SAD family
410	Lalb_Chr02g0159111	Putative Cell division topological specificity factor MinE
411	Lalb_Chr01g0010111	Putative tetraspanin/Peripherin
412	Lalb_Chr02g0154991	hypothetical protein
413	Lalb_Chr02g0145241	Putative transcription factor bHLH family
414	Lalb_Chr17g0336471	Putative transferase
415	Lalb_Chr08g0245601	Putative transcription factor B3-Domain family
416	Lalb_Chr09g0322681	Putative very-long-chain 3-oxoacyl-CoA synthase
417	Lalb_Chr10g0099581	Putative phospholipid-translocating ATPase
418	Lalb_Chr14g0373631	Putative bicarbonate transporter
419	Lalb_Chr08g0235741	Putative transcription factor ZF-HD family
420	Lalb_Chr09g0333711	Putative encoded peptide
421	Lalb_Chr12g0206081	Putative transcription factor SBP family
422	Lalb_Chr20g0108451	Putative zinc/iron permease
423	Lalb_Chr09g0322921	Putative transcription factor C2C2-Dof family
424	Lalb_Chr15g0088951	hypothetical protein
425	Lalb_Chr16g0392061	Putative carboxy-lyase
426	Lalb_Chr13g0295301	putative protein
427	Lalb_Chr21g0306361	Putative PH domain
428	Lalb_Chr12g0202361	Putative SWEET sugar transporter
429	Lalb_Chr15g0090041	Putative amino acid transporter
430	Lalb_Chr14g0368351	putative protein
431	Lalb_Chr19g0137811	Putative Actin family
432	Lalb_Chr17g0344091	Putative nepenthesin
433	Lalb_Chr24g0396121	Putative transcription factor & lipid binding HD-SAD family
434	Lalb_Chr01g0023481	Putative xanthoxin dehydrogenase
435	Lalb_Chr17g0346461	hypothetical protein
436	Lalb_Chr21g0310091	Putative glucan endo-1
437	Lalb_Chr14g0375091	Putative Actin family
438	Lalb_Chr09g0328911	Putative transcription factor B3-Domain family
439	Lalb_Chr10g0098091	Putative transcription factor MYB-HB-like family
440	Lalb_Chr23g0267941	17.1 kDa class II heat shock protein
441	Lalb_Chr01g0008871	Putative RNA helicase
442	Lalb_Chr19g0139251	Putative peptidase S10
443	Lalb_Chr12g0209421	Putative transferase
444	Lalb_Chr20g0117821	putative protein
445	Lalb_Chr12g0205041	Putative cellulose synthase (UDP-forming) transcription factor C2H2 family
446	Lalb_Chr05g0217671	Putative aldolase-type TIM barrel
447	Lalb_Chr15g0089651	Putative transcription factor ARF family
448	Lalb_Chr20g0114291	Putative cellulose synthase (UDP-forming) transcription factor C2H2 family
449	Lalb_Chr03g0033821	Putative adhesive plaque protein
450	Lalb_Chr06g0164081	hypothetical protein -BLAST- PREDICTED: protein bicaudal D
451	Lalb_Chr11g0062231	Putative transcription factor bHLH family
452	Lalb_Chr21g0307031	putative protein
453	Lalb_Chr22g0360461	Putative triacylglycerol lipase
454	Lalb_Chr14g0369071	Putative Coiled-coil domain containing protein
455	Lalb_Chr04g0256421	Putative proton-dependent oligopeptide transporter family
456	Lalb_Chr09g0334471	Putative tripeptidyl-peptidase II
457	Lalb_Chr23g0277001	Putative taxadien-5-alpha-ol O-acetyltransferase
458	Lalb_Chr05g0226151	Putative protein kinase RLK-Pelle-CrRLK1L-1 family
459	Lalb_Chr15g0088081	hypothetical protein
460	Lalb_Chr00c03g0404391	No_annotation
461	Lalb_Chr08g0244311	Putative transcription factor AP2-EREBP family
462	Lalb_Chr25g0280691	Putative beta-galactosidase
463	Lalb_Chr03g0031061	hypothetical protein
464	Lalb_Chr01g0019701	Putative transcription factor AS2-LOB family
465	Lalb_Chr14g0374601	Putative sugar phosphate transporter domain-containing protein
466	Lalb_Chr13g0291401	Ferritin-1
467	Lalb_Chr04g0250651	Putative amino acid transporter
468	Lalb_Chr14g0368741	Putative EF-hand domain pair protein
469	Lalb_Chr05g0224291	Putative transcription factor AP2-EREBP family
470	Lalb_Chr10g0100961	Putative endonuclease/exonuclease/phosphatase
471	Lalb_Chr01g0021451	Putative Gnk2-like domain-containing protein
472	Lalb_Chr07g0176881	Putative SKP1/BTB/POZ domain
473	Lalb_Chr01g0006111	Putative polygalacturonate 4-alpha-galacturonosyltransferase
474	Lalb_Chr07g0183181	Putative pectate lyase
475	Lalb_Chr07g0187371	Putative aminoacyltransferase
476	Lalb_Chr17g0336671	Putative adenosylmethionine decarboxylase
477	Lalb_Chr09g0328091	hypothetical protein
478	Lalb_Chr12g0209361	Putative xyloglucan:xyloglucosyl transferase
479	Lalb_Chr14g0371291	Putative nepenthesin
480	Lalb_Chr06g0166901	Putative protein kinase RLK-Pelle-Extensin family
481	Lalb_Chr08g0242811	Putative amino acid transporter
482	Lalb_Chr06g0165891	hypothetical protein
483	Lalb_Chr03g0039781	hypothetical protein
484	Lalb_Chr17g0347951	Putative transcription factor STY-LRP1 family
485	Lalb_Chr01g0003331	Putative transcription factor AP2-EREBP family
486	Lalb_Chr05g0215991	Putative tetraspanin/Peripherin
487	Lalb_Chr10g0092191	Putative carboxypeptidase D
488	Lalb_Chr12g0196701	Putative C2 domain
489	Lalb_Chr12g0197721	Putative cytochrome P450
490	Lalb_Chr18g0045521	Putative alpha-L-fucosidase
491	Lalb_Chr01g0004561	Putative xyloglucan:xyloglucosyl transferase
492	Lalb_Chr22g0354391	Putative small auxin-up RNA
493	Lalb_Chr24g0395181	putative protein
494	Lalb_Chr20g0115081	hypothetical protein
495	Lalb_Chr06g0164821	Putative CAP domain-containing protein
496	Lalb_Chr25g0283201	Putative polygalacturonase
497	Lalb_Chr17g0342531	Putative potassium channel
498	Lalb_Chr19g0130821	Putative heavy metal-associated domain
499	Lalb_Chr17g0344061	Putative SLC26A/SulP transporter
500	Lalb_Chr13g0302071	Putative cytochrome P450
501	Lalb_Chr04g0261611	Putative probable zinc-ribbon domain
502	Lalb_Chr10g0099511	hypothetical protein
503	Lalb_Chr03g0038311	Putative cytochrome P450
504	Lalb_Chr21g0313011	Putative peroxidase
505	Lalb_Chr05g0216891	Putative BURP domain-containing protein
506	Lalb_Chr20g0122441	Putative transcription factor interactor and regulator Znf-B family
507	Lalb_Chr07g0192381	Putative PMR5 domain
508	Lalb_Chr10g0099261	Putative serine aminopeptidase
509	Lalb_Chr21g0314251	Putative Heat shock protein 70 family
510	Lalb_Chr13g0298191	Putative transcription factor AP2-EREBP family
511	Lalb_Chr14g0367341	hypothetical protein -BLAST- CLE family protein RIC1 precursor
512	Lalb_Chr12g0197371	Putative transcription factor C2C2-Dof family
513	Lalb_Chr18g0050501	Putative protein-tyrosine phosphatase
514	Lalb_Chr19g0127971	hypothetical protein
515	Lalb_Chr10g0106141	hypothetical protein
516	Lalb_Chr08g0238311	Putative aminoacyltransferase
517	Lalb_Chr04g0255261	Putative S-adenosyl-l-methionine decarboxylase leader peptide
518	Lalb_Chr03g0041781	Putative 1
519	Lalb_Chr04g0249861	Putative calcium-dependent channel
520	Lalb_Chr11g0062301	Putative transcription factor MYB/SANT family
521	Lalb_Chr17g0340211	Putative monodehydroascorbate reductase (NADH)
522	Lalb_Chr07g0184621	hypothetical protein -BLAST- PREDICTED: probable serine/threonine-protein kinase kinX isoform X2
523	Lalb_Chr05g0211131	Putative phosphoric monoester hydrolase
524	Lalb_Chr05g0212911	Putative major facilitator
525	Lalb_Chr19g0134671	Putative protein kinase RLK-Pelle-LRR-I-2 family
526	Lalb_Chr20g0119631	putative protein
527	Lalb_Chr03g0025051	Putative endo-1
528	Lalb_Chr08g0230531	Putative xyloglucan:xyloglucosyl transferase
529	Lalb_Chr24g0398991	Putative glucan endo-1
530	Lalb_Chr25g0285401	Putative interactor of constitutive active ROPs
531	Lalb_Chr25g0279021	Putative transcription factor AP2-EREBP family
532	Lalb_Chr03g0030991	Putative chromatin regulator PHD family
533	Lalb_Chr01g0004111	Putative transcription factor C2C2-Dof family
534	Lalb_Chr08g0242131	Putative F-box domain
535	Lalb_Chr01g0017411	Putative Rho termination factor
536	Lalb_Chr22g0355291	Putative transcription factor B3-Domain family
537	Lalb_Chr19g0136951	putative protein
538	Lalb_Chr10g0096471	hypothetical protein
539	Lalb_Chr16g0380651	Putative alpha-glucosidase
540	Lalb_Chr17g0340901	Putative protein S-acyltransferase
541	Lalb_Chr16g0387121	hypothetical protein
542	Lalb_Chr10g0102561	Putative transcription factor bHLH family
543	Lalb_Chr06g0176581	hypothetical protein -BLAST- CLAVATA3/ESR (CLE)-related protein 25
544	Lalb_Chr03g0025291	Putative amidophosphoribosyltransferase
545	Lalb_Chr20g0122191	Putative amino acid transporter
546	Lalb_Chr05g0215961	Putative transcription factor C2H2 family
547	Lalb_Chr21g0317281	Putative protein kinase RLK-Pelle-LRR-VI-1 family
548	Lalb_Chr14g0365211	putative protein
549	Lalb_Chr23g0269811	Putative amino acid transporter
550	Lalb_Chr18g0045491	putative protein
551	Lalb_Chr01g0000581	Putative IQ motif
552	Lalb_Chr01g0006711	hypothetical protein
553	Lalb_Chr17g0345681	Putative START-like domain
554	Lalb_Chr10g0107321	Putative transcription factor C3H family
555	Lalb_Chr03g0025861	Putative ternary complex factor MIP1
556	Lalb_Chr23g0268561	Putative RNA-directed RNA polymerase
557	Lalb_Chr25g0287451	Putative transcription factor C2H2 family
558	Lalb_Chr08g0233631	hypothetical protein
559	Lalb_Chr01g0009341	Putative protein xylosyltransferase
560	Lalb_Chr01g0011231	Putative serine incorporator/TMS membrane protein
561	Lalb_Chr07g0181321	Putative transcription factor interactor and regulator AUX-IAA family
562	Lalb_Chr10g0092621	Putative cytochrome P450
563	Lalb_Chr04g0250501	Putative transcription factor bHLH family
564	Lalb_Chr21g0312851	putative protein
565	Lalb_Chr03g0025301	Putative transcription factor bZIP family
566	Lalb_Chr16g0382101	Putative transcription factor Homeodomain-TALE-KNOX family
567	Lalb_Chr15g0081771	Putative indole-3-acetate O-methyltransferase
568	Lalb_Chr23g0268951	Putative Zf-FLZ domain-containing protein
569	Lalb_Chr12g0202781	Putative protein kinase CAMK-OST1L family
570	Lalb_Chr25g0289741	Putative indole-3-pyruvate monooxygenase
571	Lalb_Chr23g0268471	Putative adenine phosphoribosyltransferase
572	Lalb_Chr04g0252131	Putative transcription factor C2H2 family
573	Lalb_Chr24g0397431	Putative small GTPase superfamily
574	Lalb_Chr17g0343071	Putative transcription factor bHLH family
575	Lalb_Chr10g0103371	Putative jacalin-like lectin domain-containing protein
576	Lalb_Chr20g0112791	Putative FAS1 domain-containing protein
577	Lalb_Chr15g0087701	Putative wall-associated receptor kinase
578	Lalb_Chr15g0090671	putative protein
579	Lalb_Chr13g0300191	Putative transcription factor AP2-EREBP family
580	Lalb_Chr17g0348571	hypothetical protein
581	Lalb_Chr08g0240051	Putative transcription factor C2C2-Dof family
582	Lalb_Chr12g0203791	putative protein
583	Lalb_Chr03g0027391	Putative transcription factor & lipid binding HD-SAD family
584	Lalb_Chr04g0255331	Putative transcription factor bHLH family
585	Lalb_Chr11g0063041	Putative transcription factor AP2-EREBP family
586	Lalb_Chr16g0379071	Putative tubulin
587	Lalb_Chr14g0371831	Putative RNA-directed RNA polymerase
588	Lalb_Chr11g0064661	Putative phosphotransferase with an alcohol group as acceptor
589	Lalb_Chr25g0284321	putative protein
590	Lalb_Chr05g0220561	Putative transcription factor Znf-LSD family
591	Lalb_Chr13g0295711	Putative 11-S seed storage protein
592	Lalb_Chr03g0030831	Putative casein kinase substrate
593	Lalb_Chr05g0228061	Putative phosphodiesterase I
594	Lalb_Chr21g0317781	putative protein
595	Lalb_Chr06g0162821	putative protein
596	Lalb_Chr17g0336841	putative protein
597	Lalb_Chr02g0153251	putative protein
598	Lalb_Chr07g0188591	Putative cytochrome b561/ferric reductase transmembrane
599	Lalb_Chr04g0253221	Putative SLC26A/SulP transporter
600	Lalb_Chr03g0027251	Putative FAS1 domain-containing protein
601	Lalb_Chr07g0177981	Putative transcription factor TCP family
602	Lalb_Chr18g0058451	Putative polygalacturonase
603	Lalb_Chr03g0027671	Putative xylogalacturonan beta-1
604	Lalb_Chr17g0341411	Putative ribonuclease H-like domain-containing protein
605	Lalb_Chr05g0223031	Putative transcription factor bHLH family
606	Lalb_Chr16g0385771	Putative sterol 14-alpha-demethylase transcription factor MYB-HB-like family
607	Lalb_Chr01g0004231	Putative transcription factor C2H2 family
608	Lalb_Chr11g0075411	Putative transferase
609	Lalb_Chr03g0028941	Putative xyloglucan:xyloglucosyl transferase
610	Lalb_Chr21g0319141	hypothetical protein -BLAST- PREDICTED: CLAVATA3/ESR (CLE)-related protein 25-like isoform X1
611	Lalb_Chr17g0348841	hypothetical protein
612	Lalb_Chr02g0149301	Putative protein kinase RLK-Pelle-LRR-XI-1 family
613	Lalb_Chr02g0152291	Putative transcription factor bHLH family
614	Lalb_Chr10g0103021	Putative DNA mismatch repair protein MutS
615	Lalb_Chr20g0122101	hypothetical protein
616	Lalb_Chr08g0242151	putative protein
617	Lalb_Chr21g0310291	Putative transcription factor Homeodomain-TALE-KNOX family
618	Lalb_Chr18g0051941	Putative aminoacyltransferase
619	Lalb_Chr15g0089471	Putative PMR5 domain
620	Lalb_Chr18g0058521	hypothetical protein
621	Lalb_Chr18g0058861	Putative glycoside hydrolase
622	Lalb_Chr00c01g0403891	Putative thioredoxin-disulfide reductase
623	Lalb_Chr19g0134911	Putative transcription factor bHLH family
624	Lalb_Chr25g0285471	hypothetical protein
625	Lalb_Chr21g0308441	Putative bilirubin oxidase
626	Lalb_Chr04g0254541	Putative protein kinase TKL-Gdt family
627	Lalb_Chr11g0069781	Putative pectate lyase
628	Lalb_Chr23g0266931	Putative transcription factor MYB-HB-like family
629	Lalb_Chr03g0027531	Putative ternary complex factor MIP1
630	Lalb_Chr24g0394111	Putative expansin/Lol pI
631	Lalb_Chr19g0124971	hypothetical protein -BLAST- PREDICTED: protein kinase 4 isoform X3
632	Lalb_Chr09g0328551	Putative transcription regulator mTERF family
633	Lalb_Chr07g0185621	Putative phospholipase
634	Lalb_Chr18g0059821	hypothetical protein
635	Lalb_Chr04g0256841	Putative PPC domain-containing protein
636	Lalb_Chr25g0289811	Putative ketohexokinase
637	Lalb_Chr13g0299891	putative protein
638	Lalb_Chr15g0088421	Putative chromatin regulator PHD family
639	Lalb_Chr02g0143191	Putative GH3 family protein
640	Lalb_Chr24g0397681	Putative SLC26A/SulP transporter
641	Lalb_Chr14g0361831	Putative protein kinase RLK-Pelle-RLCK-X family
642	Lalb_Chr03g0041841	hypothetical protein
643	Lalb_Chr03g0031951	Putative winged helix-turn-helix DNA-binding domain
644	Lalb_Chr13g0299721	Putative non-specific polyamine oxidase
645	Lalb_Chr14g0365711	Putative transcription factor bHLH family
646	Lalb_Chr23g0273481	Putative xanthine/uracil/vitamin C permease
647	Lalb_Chr06g0166311	Putative amino acid/polyamine transporter I
648	Lalb_Chr07g0190961	Putative allene oxide cyclase/dirigent protein
649	Lalb_Chr05g0211641	Putative transcription factor AP2-EREBP family
650	Lalb_Chr06g0163141	hypothetical protein
651	Lalb_Chr05g0217141	Putative PMR5 domain
652	Lalb_Chr17g0341611	Putative transcription factor bHLH family
653	Lalb_Chr09g0335051	Putative nepenthesin
654	Lalb_Chr09g0322951	Putative transcription factor C2C2-Dof family
655	Lalb_Chr15g0078951	putative protein
656	Lalb_Chr09g0332591	hypothetical protein -BLAST- PREDICTED: zinc metalloprotease ZmpB-like isoform X6
657	Lalb_Chr05g0217471	Putative non-specific serine/threonine protein kinase
658	Lalb_Chr14g0365951	Putative cysteine-rich transmembrane CYSTM domain-containing protein
659	Lalb_Chr22g0354411	Putative transcription factor ARF family
660	Lalb_Chr16g0385821	Putative transcription factor NAM family
661	Lalb_Chr16g0378371	Putative transcription factor C2C2-Dof family
662	Lalb_Chr14g0371771	Putative transcription factor AP2-EREBP family
663	Lalb_Chr08g0240861	Putative Blue (type 1) copper binding protein
664	Lalb_Chr03g0035131	Putative voltage-dependent anion channel
665	Lalb_Chr16g0386761	Putative PH domain
666	Lalb_Chr13g0300651	hypothetical protein
667	Lalb_Chr19g0131351	Putative transcription factor/ chromatin remodeling BED-type(Zn) family
668	Lalb_Chr07g0176871	Putative polygalacturonate 4-alpha-galacturonosyltransferase
669	Lalb_Chr25g0281581	Putative DNAJ-containing protein
670	Lalb_Chr05g0216221	Putative rhamnogalacturonan endolyase
671	Lalb_Chr05g0215821	hypothetical protein
672	Lalb_Chr03g0026841	putative protein
673	Lalb_Chr19g0139091	Putative protein kinase RLK-Pelle-RLCK-VI family
674	Lalb_Chr05g0222031	Putative histidine kinase
675	Lalb_Chr20g0121491	Putative transcription factor ARF family
676	Lalb_Chr22g0356241	Putative cytokinin dehydrogenase
677	Lalb_Chr24g0399111	Putative transcription factor MYB-HB-like family
678	Lalb_Chr25g0278861	Putative methionine N(alpha)-acetyltransferase NatB transcription regulator GNAT family
679	Lalb_Chr09g0333721	Putative encoded peptide
680	Lalb_Chr09g0322361	Putative transcription factor C2C2-GATA family
681	Lalb_Chr10g0093291	Putative protein-serine/threonine kinase CMGC-CDK-CRK7-CDK9 family
682	Lalb_Chr05g0228991	Putative DNA-3-methyladenine glycosylase I
683	Lalb_Chr03g0026651	Putative Actin family
684	Lalb_Chr10g0101481	Putative S-adenosyl-L-methionine-dependent methyltransferase
685	Lalb_Chr16g0378181	Putative transcription factor C2C2-Dof family
686	Lalb_Chr08g0242511	Putative plus-end-directed kinesin ATPase
687	Lalb_Chr19g0130941	Putative transcription factor C2H2 family
688	Lalb_Chr10g0099111	Putative rossmann-like alpha/beta/alpha sandwich protein
689	Lalb_Chr14g0371921	Putative multi antimicrobial extrusion protein
690	Lalb_Chr05g0215691	Putative threonine ammonia-lyase
691	Lalb_Chr10g0106131	putative protein
692	Lalb_Chr10g0107011	Putative eukaryotic translation initiation factor SUI1
693	Lalb_Chr07g0180751	Putative sugar phosphate transporter domain-containing protein
694	Lalb_Chr09g0331181	Putative transcription factor OFP family
695	Lalb_Chr14g0371991	Putative profilin
696	Lalb_Chr11g0072521	Putative cellulose synthase (UDP-forming) chromatin regulator PHD family
697	Lalb_Chr16g0390731	Putative SWEET sugar transporter
698	Lalb_Chr21g0309101	Putative amino acid/polyamine transporter I
699	Lalb_Chr15g0086281	Putative EamA domain-containing protein
700	Lalb_Chr04g0257411	Putative cytochrome P450
701	Lalb_Chr21g0309171	hypothetical protein
702	Lalb_Chr02g0160501	hypothetical protein
703	Lalb_Chr02g0142671	Putative transcription factor OFP family
704	Lalb_Chr16g0385951	Putative transcription factor bHLH family
705	Lalb_Chr09g0321511	Putative transcription factor bZIP family
706	Lalb_Chr20g0121791	putative protein
707	Lalb_Chr02g0140641	putative protein
708	Lalb_Chr09g0322841	Putative SKP1/BTB/POZ domain
709	Lalb_Chr21g0312611	Glutathione reductase
710	Lalb_Chr01g0006281	Putative GH3 family protein
711	Lalb_Chr02g0147481	Putative transcription factor bHLH family
712	Lalb_Chr20g0108241	Putative beta-N-acetylhexosaminidase
713	Lalb_Chr17g0340491	hypothetical protein
714	Lalb_Chr22g0351331	Putative Late embryogenesis abundant protein
715	Lalb_Chr10g0102171	Putative SLC26A/SulP transporter
716	Lalb_Chr25g0282761	Putative beta-amyrin synthase
717	Lalb_Chr02g0140911	Putative S-adenosyl-L-methionine-dependent methyltransferase
718	Lalb_Chr10g0102271	Putative trehalose-phosphatase
719	Lalb_Chr23g0273101	Putative xanthine/uracil/vitamin C permease
720	Lalb_Chr13g0294881	putative protein
721	Lalb_Chr14g0375561	Putative spermidine synthase
722	Lalb_Chr07g0185951	hypothetical protein
723	Lalb_Chr14g0370001	Putative oxidoreductase
724	Lalb_Chr04g0246951	Putative transcription factor Nin-like family
725	Lalb_Chr18g0051241	Putative protein kinase RLK-Pelle-LRR-VI-2 family
726	Lalb_Chr18g0048841	Putative pectinesterase
727	Lalb_Chr11g0062671	Putative transcription factor Homobox-WOX family
728	Lalb_Chr23g0266691	Putative Coiled-coil domain containing protein
729	Lalb_Chr22g0355821	Putative transcription factor AP2-EREBP family
730	Lalb_Chr07g0183561	putative protein
731	Lalb_Chr16g0378601	Putative PLC-like phosphodiesterase
732	Lalb_Chr01g0004121	Putative interactor of constitutive active ROPs
733	Lalb_Chr04g0258111	Putative transferase
734	Lalb_Chr16g0382441	Putative methylsterol monooxygenase
735	Lalb_Chr14g0376001	Putative protein kinase RLK-Pelle-LRR-IX family
736	Lalb_Chr16g0376761	Putative mannan endo-1
737	Lalb_Chr20g0112701	Putative LOG family protein
738	Lalb_Chr05g0216641	Putative neprosin
739	Lalb_Chr05g0217651	hypothetical protein -BLAST- PREDICTED: transcription factor bHLH143-like
740	Lalb_Chr19g0123861	Putative transcription factor GRAS family
741	Lalb_Chr24g0395981	Putative transcription factor interactor and regulator AUX-IAA family
742	Lalb_Chr18g0052881	Putative small heat shock protein HSP20
743	Lalb_Chr19g0131971	Putative transcription factor Homobox-WOX family
744	Lalb_Chr04g0255271	Putative adenosylmethionine decarboxylase
745	Lalb_Chr15g0090371	Putative solute carrier family 13
746	Lalb_Chr04g0247351	Putative phytochromobilin:ferredoxin oxidoreductase
747	Lalb_Chr23g0267271	Putative transcription factor MYC/MYB
748	Lalb_Chr12g0203251	Putative transcription factor WD40-like family
749	Lalb_Chr13g0302231	Putative transcription factor WD40-like family
750	Lalb_Chr07g0190501	Putative transcription factor OFP family
751	Lalb_Chr01g0020191	Putative aluminum-activated malate transporter
752	Lalb_Chr21g0307471	Putative transcription factor & chromatin remodeling ARID-HMG family
753	Lalb_Chr21g0315061	Putative xyloglucan:xyloglucosyl transferase
754	Lalb_Chr12g0199651	putative protein
755	Lalb_Chr10g0101091	hypothetical protein
756	Lalb_Chr18g0053901	Putative O-methyltransferase COMT-type
757	Lalb_Chr14g0373661	Putative lysophospholipase
758	Lalb_Chr25g0288511	Putative carboxylesterase
759	Lalb_Chr22g0357061	Putative polygalacturonate 4-alpha-galacturonosyltransferase
760	Lalb_Chr17g0341981	Putative choline transporter
761	Lalb_Chr03g0042711	Putative bifunctional inhibitor/plant lipid transfer protein/seed storage helical
762	Lalb_Chr18g0052521	putative protein
763	Lalb_Chr02g0146931	Putative long-chain-fatty-acid--CoA ligase
764	Lalb_Chr21g0319091	Putative thaumatin
765	Lalb_Chr05g0224071	Putative Late embryogenesis abundant protein
766	Lalb_Chr11g0074341	Putative brevis radix (BRX) domain
767	Lalb_Chr19g0137321	Putative E3 ubiquitin-protein ligase MARCH
768	Lalb_Chr02g0156891	Putative transcription factor AP2-EREBP family
769	Lalb_Chr17g0348051	Putative protein kinase RLK-Pelle-LRR-XI-1 family
770	Lalb_Chr24g0395691	Putative gibberellin 3-beta-dioxygenase
771	Lalb_Chr14g0374441	hypothetical protein -BLAST- PREDICTED: shugoshin-1-like isoform X1
772	Lalb_Chr19g0128361	hypothetical protein
773	Lalb_Chr02g0141291	Putative pigment precursor permease
774	Lalb_Chr05g0214551	Putative trehalose-phosphatase
775	Lalb_Chr16g0385391	Putative transcription factor AS2-LOB family
776	Lalb_Chr04g0252701	Putative PB1 domain-containing protein
777	Lalb_Chr20g0110901	Putative transcription factor C2H2 family
778	Lalb_Chr01g0003421	putative protein
779	Lalb_Chr20g0119971	Putative phospholipase A(2)
780	Lalb_Chr17g0338811	Putative protein kinase RLK-Pelle-LRR-III family
781	Lalb_Chr20g0110761	hypothetical protein -BLAST- PREDICTED: mulatexin
782	Lalb_Chr09g0319841	Putative Heat shock protein 70 family
783	Lalb_Chr03g0034491	Putative transcription factor C2H2 family
784	Lalb_Chr19g0134281	Putative choline transporter
785	Lalb_Chr15g0079641	Putative eugenol synthase
786	Lalb_Chr19g0137921	putative protein
787	Lalb_Chr05g0226631	Putative encoded peptide
788	Lalb_Chr05g0214071	Putative response regulator and transcription factor RR-A-type family
789	Lalb_Chr01g0006721	hypothetical protein
790	Lalb_Chr06g0164021	putative protein
791	Lalb_Chr06g0170281	Putative polar-amino-acid-transporting ATPase
792	Lalb_Chr20g0119271	Putative Rho protein GDP-dissociation inhibitor
793	Lalb_Chr19g0137461	Putative transcription factor C2C2-Dof family
794	Lalb_Chr03g0035771	hypothetical protein
795	Lalb_Chr19g0134631	Putative GH3 family protein
796	Lalb_Chr10g0106251	hypothetical protein -BLAST- hydroxyproline O-arabinosyltransferase 3 isoform X2
797	Lalb_Chr23g0275841	Putative transcription factor C2H2 family
798	Lalb_Chr07g0191291	Putative cytochrome b561/ferric reductase transmembrane
799	Lalb_Chr01g0000801	hypothetical protein
800	Lalb_Chr15g0090811	Putative glucuronoxylan 4-O-methyltransferase
801	Lalb_Chr19g0135591	Putative protein kinase RLK-Pelle-DLSV family
802	Lalb_Chr11g0062131	Putative EamA domain-containing protein
803	Lalb_Chr06g0175221	Putative pectinesterase
804	Lalb_Chr01g0003311	Putative non-reducing end beta-L-arabinofuranosidase
805	Lalb_Chr02g0147391	Putative germin
806	Lalb_Chr17g0344281	Putative L-ascorbate peroxidase
807	Lalb_Chr12g0197731	Putative cytochrome P450
808	Lalb_Chr01g0016701	Putative IQ motif
809	Lalb_Chr09g0322101	Putative transcription factor STY-LRP1 family
810	Lalb_Chr09g0324871	hypothetical protein
811	Lalb_Chr04g0255141	hypothetical protein -BLAST- PREDICTED: lysine-rich arabinogalactan protein 19-like
812	Lalb_Chr20g0110071	Putative PUA-like domain-containing protein
813	Lalb_Chr10g0105001	Putative laccase
814	Lalb_Chr25g0285171	Putative transcription factor NAM family
815	Lalb_Chr17g0345381	No_annotation
816	Lalb_Chr03g0027191	Putative transcription factor interactor and regulator AUX-IAA family
817	Lalb_Chr02g0158231	Putative transcription factor AS2-LOB family
818	Lalb_Chr20g0108861	Putative minus-end-directed kinesin ATPase
819	Lalb_Chr17g0341681	Putative protein kinase RLK-Pelle-LRR-II family
820	Lalb_Chr07g0184361	Putative pleiotropic drug resistance protein PDR/CDR
821	Lalb_Chr14g0373151	Putative transcription factor interactor and regulator AUX-IAA family
822	Lalb_Chr20g0123051	Putative pumilio domain-containing protein
823	Lalb_Chr10g0107491	Putative sugar phosphate transporter domain-containing protein
824	Lalb_Chr01g0015561	Putative ent-kaurene synthase
825	Lalb_Chr18g0048311	Putative EF-hand domain pair protein
826	Lalb_Chr01g0009771	putative protein
827	Lalb_Chr17g0345601	Putative transcription factor OFP family
828	Lalb_Chr07g0183501	putative protein
829	Lalb_Chr16g0382891	Putative GDP dissociation inhibitor
830	Lalb_Chr14g0370321	Putative aspergillus nuclease S(1)
831	Lalb_Chr09g0324151	Putative amino acid/polyamine transporter I
832	Lalb_Chr13g0297131	Putative SWEET sugar transporter
833	Lalb_Chr01g0002461	hypothetical protein
834	Lalb_Chr19g0132401	Putative response regulator and transcription factor RR-A-type family
835	Lalb_Chr21g0310661	Putative transcription factor C2H2 family
836	Lalb_Chr25g0289441	Putative hypothetical protein CHP01589
837	Lalb_Chr11g0063571	Putative transcription factor AP2-EREBP family
838	Lalb_Chr14g0370441	Putative chromatin regulator PHD family
839	Lalb_Chr10g0093561	Putative leucine-rich repeat-containing
840	Lalb_Chr20g0122111	hypothetical protein
841	Lalb_Chr08g0237971	Putative CBS domain-containing protein CBSCBSPB
842	Lalb_Chr15g0076061	Putative neprosin
843	Lalb_Chr03g0040901	Putative EF-hand domain pair protein
844	Lalb_Chr10g0102241	Putative glycosidase
845	Lalb_Chr02g0149081	Putative aldehyde-lyase
846	Lalb_Chr04g0250731	Putative transcription factor Homobox-WOX family
847	Lalb_Chr12g0199291	Putative xyloglucan:xyloglucosyl transferase
848	Lalb_Chr16g0384691	Putative serine/threonine-protein phosphatase with EF-hands
849	Lalb_Chr14g0362031	Putative glucan endo-1
850	Lalb_Chr09g0322371	Putative transcription factor MYB-HB-like family
851	Lalb_Chr13g0303631	Putative protein-serine/threonine phosphatase
852	Lalb_Chr02g0145841	hypothetical protein -BLAST- PREDICTED: zinc finger protein 6-like
853	Lalb_Chr09g0330761	Putative transcription repressor PLATZ family
854	Lalb_Chr05g0219411	putative protein
855	Lalb_Chr08g0245931	Putative (+)-abscisic acid 8'-hydroxylase
856	Lalb_Chr12g0201321	Putative response regulator and transcription factor RR-A-type family
857	Lalb_Chr05g0219001	hypothetical protein
858	Lalb_Chr14g0374431	putative protein
859	Lalb_Chr23g0272921	Putative phosphoric monoester hydrolase
860	Lalb_Chr17g0336591	Putative PMR5 domain
861	Lalb_Chr11g0075561	Putative pectate lyase
862	Lalb_Chr17g0337801	hypothetical protein
863	Lalb_Chr17g0348581	hypothetical protein -BLAST- nodulin-45
864	Lalb_Chr17g0341471	hypothetical protein
865	Lalb_Chr08g0238781	Putative transcription factor WRKY family
866	Lalb_Chr18g0060631	Putative glycosidase
867	Lalb_Chr06g0170631	Putative Rho protein GDP-dissociation inhibitor
868	Lalb_Chr05g0219361	Putative polysaccharide biosynthesis domain-containing protein
869	Lalb_Chr16g0388661	Putative protein kinase RLK-Pelle-RLCK-V family
870	Lalb_Chr02g0155221	hypothetical protein
871	Lalb_Chr03g0034971	Putative transcription factor WRKY family
872	Lalb_Chr14g0374161	Putative XS domain-containing protein
873	Lalb_Chr06g0164941	hypothetical protein
874	Lalb_Chr10g0096491	Putative F-box domain
875	Lalb_Chr13g0302491	Putative protein MIZU-KUSSEI 1-like
876	Lalb_Chr06g0166061	putative protein
877	Lalb_Chr19g0132171	hypothetical protein
878	Lalb_Chr10g0095661	Putative RNA-directed RNA polymerase
879	Lalb_Chr21g0311641	Putative protein kinase STE-STE20-Fray family
880	Lalb_Chr02g0147761	hypothetical protein -BLAST- PREDICTED: solute carrier family 40 member 3
881	Lalb_Chr14g0374151	Putative protein kinase AGC-RSK-2 family
882	Lalb_Chr08g0238151	Putative regulator of chromosome condensation 1/beta-lactamase-inhibitor protein II
883	Lalb_Chr16g0380921	Putative apyrase
884	Lalb_Chr25g0278951	Putative major intrinsic protein
885	Lalb_Chr18g0060321	Putative Mg2+ transporter protein
886	Lalb_Chr13g0300991	Putative zeaxanthin epoxidase
887	Lalb_Chr20g0117271	Putative transcription factor AP2-EREBP family
888	Lalb_Chr07g0177621	Putative transcription factor C3H family
889	Lalb_Chr21g0305461	No_annotation
890	Lalb_Chr19g0137801	Putative transcription factor C2C2-Dof family
891	Lalb_Chr21g0305271	putative protein
892	Lalb_Chr20g0122871	Putative Root phototropism protein
893	Lalb_Chr09g0320921	Putative transcription factor C2H2 family
894	Lalb_Chr01g0023501	Putative wound-induced protein
895	Lalb_Chr02g0159101	Putative cupredoxin
896	Lalb_Chr14g0368221	Putative cyclin D
897	Lalb_Chr03g0035051	Putative isoflavone 7-O-glucosyltransferase
898	Lalb_Chr14g0371671	Putative transcription factor interactor and regulator AUX-IAA family
899	Lalb_Chr13g0304361	hypothetical protein
900	Lalb_Chr10g0099601	hypothetical protein -BLAST- PREDICTED: lysine-rich arabinogalactan protein 19-like
901	Lalb_Chr10g0101111	Putative remorin
902	Lalb_Chr05g0213901	Putative protein kinase RLK-Pelle-LRR-XI-1 family
903	Lalb_Chr22g0355841	Putative transcription factor bHLH family
904	Lalb_Chr17g0338901	hypothetical protein
905	Lalb_Chr16g0390931	Putative transcription factor MYB-HB-like family
906	Lalb_Chr03g0038441	Putative CRIB domain-containing protein
907	Lalb_Chr08g0230851	Putative sieve element occlusion
908	Lalb_Chr04g0263601	Putative [Protein-PII] uridylyltransferase
909	Lalb_Chr18g0058811	hypothetical protein -BLAST- PREDICTED: aspartate and glycine-rich protein-like
910	Lalb_Chr09g0320771	Putative tubby-like domain-containing protein
911	Lalb_Chr23g0277991	Putative OTU domain-containing protein
912	Lalb_Chr21g0308881	Putative transferase
913	Lalb_Chr07g0195741	Putative mannan endo-1
914	Lalb_Chr11g0062101	Putative transcription factor STY-LRP1 family
915	Lalb_Chr04g0247551	Putative phytochromobilin:ferredoxin oxidoreductase
916	Lalb_Chr07g0194361	Putative cu(2+)-exporting ATPase
917	Lalb_Chr09g0321441	hypothetical protein
918	Lalb_Chr14g0362661	Putative oligopeptide transporter
919	Lalb_Chr02g0144151	Putative transcription factor & chromatin remodeling ARID-HMG family
920	Lalb_Chr19g0134921	Putative demethylmenaquinone methyltransferase
921	Lalb_Chr10g0098181	Putative transcription factor TCP family
922	Lalb_Chr01g0023141	Putative PMR5 domain
923	Lalb_Chr19g0134291	Putative choline transporter
924	Lalb_Chr18g0057491	Putative tripeptidyl-peptidase II
925	Lalb_Chr10g0096301	hypothetical protein
926	Lalb_Chr10g0098261	Putative ribosomal protein L34Ae
927	Lalb_Chr15g0089951	hypothetical protein
928	Lalb_Chr14g0370451	hypothetical protein -BLAST- PREDICTED: protein SHOOT GRAVITROPISM 5-like
929	Lalb_Chr08g0239771	Putative small heat shock protein HSP20
930	Lalb_Chr07g0184521	hypothetical protein -BLAST- inflorescence deficient in abscission
931	Lalb_Chr25g0289231	hypothetical protein
932	Lalb_Chr24g0392841	Putative protein kinase RLK-Pelle-RLCK-XI family
933	Lalb_Chr01g0000401	putative protein
934	Lalb_Chr13g0302751	Putative transcription factor SBP family
935	Lalb_Chr09g0321851	Putative transcription factor NAM family
936	Lalb_Chr03g0027201	Putative transcription factor ARF family
937	Lalb_Chr17g0335601	Putative transferase
938	Lalb_Chr14g0365961	Putative chromatin remodeling & transcription regulator ABTB family
939	Lalb_Chr12g0209041	Putative potassium transporter
940	Lalb_Chr19g0139061	Putative transcription factor C2H2 family
941	Lalb_Chr10g0097771	Putative armadillo-like helical
942	Lalb_Chr02g0141481	Putative RNA recognition motif domain-containing protein
943	Lalb_Chr05g0211541	hypothetical protein
944	Lalb_Chr09g0323551	Putative formin
945	Lalb_Chr12g0202791	Putative protein kinase CAMK-OST1L family
946	Lalb_Chr07g0192981	Putative isochorismate synthase
947	Lalb_Chr01g0000351	hypothetical protein -BLAST- PREDICTED: photosystem II 5 kDa protein
948	Lalb_Chr09g0323861	Putative transcription factor Znf-LSD family
949	Lalb_Chr23g0267811	Putative transcription factor HSF-type-DNA-binding family
950	Lalb_Chr09g0324981	Putative polar-amino-acid-transporting ATPase
951	Lalb_Chr22g0355891	Putative transcription factor Homeodomain-TALE-KNOX family
952	Lalb_Chr22g0351231	Putative SLC26A/SulP transporter
953	Lalb_Chr22g0361671	Lupeol synthase
954	Lalb_Chr05g0216691	Putative PMR5 domain
955	Lalb_Chr25g0284711	Putative development/cell death domain-containing protein
956	Lalb_Chr06g0164141	hypothetical protein -BLAST- PREDICTED: probable membrane-associated kinase regulator 4
957	Lalb_Chr14g0374031	Putative transcription factor AP2-EREBP family
958	Lalb_Chr18g0051741	Putative mitochondrial carrier protein
959	Lalb_Chr02g0150331	Putative tetratricopeptide-like helical domain-containing protein
960	Lalb_Chr11g0062421	Putative histone deacetylase complex subunit SAP30/SAP30
961	Lalb_Chr22g0356741	hypothetical protein -BLAST- PREDICTED: probable cyclin-dependent serine/threonine-protein kinase DDB_G0292550
962	Lalb_Chr05g0222061	Putative transcription repressor PLATZ family
963	Lalb_Chr16g0382751	Putative Caspase-like domain-containing protein
964	Lalb_Chr01g0018391	Putative protein kinase RLK-Pelle-LRR-III family
965	Lalb_Chr20g0109371	Putative IQ motif
966	Lalb_Chr16g0384891	Putative polysaccharide biosynthesis domain-containing protein
967	Lalb_Chr22g0361161	hypothetical protein
968	Lalb_Chr09g0322181	Putative mannan endo-1
969	Lalb_Chr21g0306471	Putative NAD(P)-binding domain-containing protein
970	Lalb_Chr12g0209261	hypothetical protein
971	Lalb_Chr11g0072811	Putative protein kinase RLK-Pelle-LRR-XI-1 family
972	Lalb_Chr08g0240611	Putative arabinogalactan peptide
973	Lalb_Chr25g0288521	Putative cytochrome P450
974	Lalb_Chr20g0118411	Putative transferase
975	Lalb_Chr15g0090461	Putative armadillo-like helical protein
976	Lalb_Chr11g0067751	Putative transcription factor WRKY family
977	Lalb_Chr01g0014901	hypothetical protein
978	Lalb_Chr11g0072881	Putative PRONE domain-containing protein
979	Lalb_Chr02g0150141	Putative protein kinase AGC-NDR family
980	Lalb_Chr00c36g0408881	Putative protein kinase RLK-Pelle-RLCK-XI family
981	Lalb_Chr01g0001881	Putative aminoacyltransferase
982	Lalb_Chr07g0182491	Putative response regulator and transcription factor RR-A-type family
983	Lalb_Chr12g0201381	hypothetical protein
984	Lalb_Chr16g0379181	Putative transcription factor NAM family
985	Lalb_Chr09g0324111	Putative protein kinase CAMK-OST1L family
986	Lalb_Chr06g0172111	Putative phloem protein
987	Lalb_Chr19g0127361	Putative transcription repressor PLATZ family
988	Lalb_Chr14g0368041	Putative transcription factor AP2-EREBP family
989	Lalb_Chr03g0028621	Putative voltage-dependent anion channel
990	Lalb_Chr10g0102601	Putative flavanone 3-dioxygenase
991	Lalb_Chr18g0053661	hypothetical protein
992	Lalb_Chr13g0291161	Putative SKP1/BTB/POZ domain
993	Lalb_Chr08g0245011	Putative transcription factor HSF-type-DNA-binding family
994	Lalb_Chr19g0126641	Putative transcription factor AP2-EREBP family
995	Lalb_Chr07g0179041	Putative equilibrative nucleoside transporter
996	Lalb_Chr02g0146901	Putative transcription factor WRKY family
997	Lalb_Chr03g0033151	Protein PPLZ12
998	Lalb_Chr05g0212361	Ferredoxin--NADP reductase
999	Lalb_Chr19g0134181	Putative proton pump-interactor
1000	Lalb_Chr07g0189701	Putative EF-hand domain pair protein
1001	Lalb_Chr14g0375341	Putative transcription factor MYB-HB-like family
1002	Lalb_Chr06g0160931	Putative molybdenum cofactor sulfurtransferase
1003	Lalb_Chr11g0062391	Putative transcription factor BES/BZR family
1004	Lalb_Chr14g0369731	No_annotation
1005	Lalb_Chr01g0018991	Putative 1
1006	Lalb_Chr12g0196841	Putative transcription factor TCP family
1007	Lalb_Chr10g0103501	Putative molecular chaperone regulator BAG-1
1008	Lalb_Chr24g0397031	Putative transcription factor C2H2 family
1009	Lalb_Chr05g0227511	Putative polygalacturonate 4-alpha-galacturonosyltransferase
1010	Lalb_Chr12g0206251	Putative peptidase M28
1011	Lalb_Chr10g0092351	Putative protein kinase RLK-Pelle-LRR-XI-1 family
1012	Lalb_Chr03g0033631	putative protein
1013	Lalb_Chr10g0106661	Putative glucan endo-1
1014	Lalb_Chr15g0088881	Putative tetrahydroberberine oxidase
1015	Lalb_Chr18g0060331	hypothetical protein
1016	Lalb_Chr06g0173301	Putative transcription factor AP2-EREBP family
1017	Lalb_Chr02g0150991	Putative P-loop containing nucleoside triphosphate hydrolase
1018	Lalb_Chr04g0247741	Putative protein kinase RLK-Pelle-LRR-XI-1 family
1019	Lalb_Chr16g0378711	Putative small GTPase superfamily
1020	Lalb_Chr05g0217301	Putative germin
1021	Lalb_Chr17g0341631	Putative chaperonin Cpn60/TCP-1 family
1022	Lalb_Chr20g0123711	Putative protein kinase RLK-Pelle-LRR-XI-1 family
1023	Lalb_Chr15g0076761	putative protein
1024	Lalb_Chr02g0145701	No_annotation
1025	Lalb_Chr06g0164011	hypothetical protein -BLAST- PREDICTED: nuclear speckle splicing regulatory protein 1-like
1026	Lalb_Chr19g0133311	Putative transcription factor AS2-LOB family
1027	Lalb_Chr11g0061521	Putative 12-oxophytodienoate reductase
1028	Lalb_Chr20g0121101	Putative START-like domain
1029	Lalb_Chr23g0277601	hypothetical protein -BLAST- PREDICTED: cold and drought-regulated protein CORA-like isoform X1
1030	Lalb_Chr25g0283071	Putative multi antimicrobial extrusion protein
1031	Lalb_Chr05g0224841	Putative phospholipid-hydroperoxide glutathione peroxidase
1032	Lalb_Chr15g0086331	hypothetical protein
1033	Lalb_Chr24g0397471	Putative transcription factor interactor and regulator AUX-IAA family
1034	Lalb_Chr25g0284331	Putative transcription factor MYB-HB-like family
1035	Lalb_Chr04g0248231	Putative leucine-rich repeat domain
1036	Lalb_Chr14g0368101	Putative aminoacyltransferase
1037	Lalb_Chr05g0225951	Putative transcription regulator GNAT family
1038	Lalb_Chr08g0246321	Putative ornithine decarboxylase
1039	Lalb_Chr07g0179441	hypothetical protein
1040	Lalb_Chr03g0035361	putative protein
1041	Lalb_Chr02g0146181	Putative amino acid/polyamine transporter I
1042	Lalb_Chr14g0361781	Putative C2 domain
1043	Lalb_Chr23g0269791	hypothetical protein -BLAST- PREDICTED: EPIDERMAL PATTERNING FACTOR-like protein 2 isoform X1
1044	Lalb_Chr06g0167001	Putative long-chain-fatty-acid--CoA ligase
1045	Lalb_Chr24g0398071	Putative small GTPase superfamily
1046	Lalb_Chr19g0139101	Putative aminoacyltransferase
1047	Lalb_Chr02g0157051	Putative pyruvate kinase
1048	Lalb_Chr11g0062121	Putative EamA domain-containing protein
1049	Lalb_Chr12g0196871	Putative geranylgeranyl diphosphate reductase
1050	Lalb_Chr16g0386131	Putative transcription factor MYB-HB-like family
1051	Lalb_Chr12g0196031	Putative cytochrome b561/ferric reductase transmembrane
1052	Lalb_Chr17g0340161	Putative heavy metal-associated domain
1053	Lalb_Chr21g0314991	Putative RNA polymerase sigma-70 like domain-containing protein
1054	Lalb_Chr05g0220331	Putative sterol 14-alpha-demethylase transcription factor MYB-HB-like family
1055	Lalb_Chr05g0213861	Putative xyloglucan:xyloglucosyl transferase
1056	Lalb_Chr06g0169961	Malate dehydrogenase [NADP]
1057	Lalb_Chr14g0366521	Putative cyclin A2
1058	Lalb_Chr25g0287511	Putative protein kinase RLK-Pelle-LRR-XI-1 family
1059	Lalb_Chr02g0152881	Putative C2 domain
1060	Lalb_Chr09g0320181	Putative 1
1061	Lalb_Chr08g0245791	Putative thaumatin
1062	Lalb_Chr09g0319881	hypothetical protein
1063	Lalb_Chr10g0103821	Putative transcription factor AP2-EREBP family
1064	Lalb_Chr07g0183991	Putative knottin
1065	Lalb_Chr09g0334911	Putative polygalacturonase
1066	Lalb_Chr19g0137161	Putative sugar phosphate transporter domain-containing protein
1067	Lalb_Chr17g0344071	Putative SLC26A/SulP transporter
1068	Lalb_Chr10g0102041	hypothetical protein
1069	Lalb_Chr01g0013171	Putative protein kinase RLK-Pelle-LysM family
1070	Lalb_Chr06g0165411	Putative transcription factor bHLH family
1071	Lalb_Chr10g0095531	Putative transcription factor C2H2 family
1072	Lalb_Chr25g0289891	Putative leucine-rich repeat domain
1073	Lalb_Chr00c36g0408901	Putative protein kinase RLK-Pelle-RLCK-XI family
1074	Lalb_Chr17g0337831	Putative myosin ATPase
1075	Lalb_Chr16g0381301	Putative tetraspanin/Peripherin
1076	Lalb_Chr16g0381461	Putative transcription factor bHLH family
1077	Lalb_Chr10g0101411	Putative von Willebrand factor
1078	Lalb_Chr05g0222851	Putative indole-3-pyruvate monooxygenase
1079	Lalb_Chr04g0255001	Putative transcription factor bHLH family
1080	Lalb_Chr23g0269941	Putative alpha-glucan
1081	Lalb_Chr10g0106281	Putative C2 domain-containing protein
1082	Lalb_Chr08g0243301	Putative indole-3-pyruvate monooxygenase
1083	Lalb_Chr19g0132221	Putative cellulose synthase (UDP-forming) chromatin regulator PHD family
1084	Lalb_Chr07g0179231	hypothetical protein
1085	Lalb_Chr06g0162811	Putative PH domain
1086	Lalb_Chr03g0024201	Putative cytokinin dehydrogenase
1087	Lalb_Chr22g0361641	Putative cycloartenol synthase
1088	Lalb_Chr22g0361411	Putative transcription factor C2H2 family
1089	Lalb_Chr11g0072291	Putative phloem protein
1090	Lalb_Chr24g0394661	Putative transcription factor & lipid binding HD-SAD family
1091	Lalb_Chr04g0262631	Putative SLC26A/SulP transporter
1092	Lalb_Chr11g0065841	Putative EamA domain-containing protein
1093	Lalb_Chr05g0224621	Putative transcription factor C2C2-CO-like family
1094	Lalb_Chr01g0008581	Putative xenobiotic-transporting ATPase
1095	Lalb_Chr07g0184371	Putative cation/H+ exchanger
1096	Lalb_Chr08g0245941	Putative bifunctional nuclease domain-containing protein
1097	Lalb_Chr03g0035211	No_annotation
1098	Lalb_Chr16g0381451	hypothetical protein
1099	Lalb_Chr03g0033301	hypothetical protein -BLAST- PREDICTED: vesicle transport protein SFT2B
1100	Lalb_Chr13g0301631	Putative EF-hand domain pair protein
1101	Lalb_Chr07g0185351	Putative transcription factor C2H2 family
1102	Lalb_Chr18g0056481	hypothetical protein -BLAST- PREDICTED: glycine-rich cell wall structural protein 1-like
1103	Lalb_Chr10g0103471	Putative potassium transporter
1104	Lalb_Chr22g0357091	Putative monodehydroascorbate reductase (NADH)
1105	Lalb_Chr19g0127371	hypothetical protein -BLAST- PLATZ transcription factor family protein
1106	Lalb_Chr02g0158801	hypothetical protein -BLAST- PREDICTED: leucine-rich repeat extensin-like protein 3 isoform X2
1107	Lalb_Chr18g0051121	Putative chromatin regulator PHD family
1108	Lalb_Chr21g0315791	hypothetical protein -BLAST- PREDICTED: protein LITTLE ZIPPER 3-like
1109	Lalb_Chr11g0065621	hypothetical protein
1110	Lalb_Chr17g0344641	Putative rhamnogalacturonan endolyase
1111	Lalb_Chr22g0361531	Putative transcription factor Tesmin family
1112	Lalb_Chr18g0046361	Putative transcription factor bHLH family
1113	Lalb_Chr11g0063691	Putative ANTH domain-containing protein
1114	Lalb_Chr07g0184631	Probable mannitol dehydrogenase 1
1115	Lalb_Chr07g0181331	Putative transcription factor ARF family
1116	Lalb_Chr06g0165641	Putative exonuclease V
1117	Lalb_Chr12g0198731	Putative nucleoid-associated protein YbaB/EbfC family
1118	Lalb_Chr05g0229901	putative protein
1119	Lalb_Chr09g0329641	Putative Zinc finger
1120	Lalb_Chr01g0019951	Putative beta-carotene isomerase
1121	Lalb_Chr18g0047961	Putative transcription factor Homobox-WOX family
1122	Lalb_Chr18g0052201	Putative transcription repressor PLATZ family
1123	Lalb_Chr16g0388081	hypothetical protein -BLAST- PREDICTED: protein SPEAR1-like
1124	Lalb_Chr10g0099441	Putative protein kinase RLK-Pelle-LRR-II family
1125	Lalb_Chr16g0382901	Putative transcription factor C2H2 family
1126	Lalb_Chr22g0350701	Putative protein kinase RLK-Pelle-RLCK-X family
1127	Lalb_Chr16g0376401	Putative cupredoxin
1128	Lalb_Chr12g0210141	Putative chromatin remodeling & transcriptional activation CHROMO-DOMAIN family
1129	Lalb_Chr22g0357521	Putative F-box domain-containing protein
1130	Lalb_Chr04g0262851	Putative transcription factor bHLH family
1131	Lalb_Chr01g0006561	hypothetical protein
1132	Lalb_Chr04g0254841	Putative nepenthesin
1133	Lalb_Chr19g0140431	Putative triacylglycerol lipase
1134	Lalb_Chr07g0189721	Putative transcription factor AS2-LOB family
1135	Lalb_Chr10g0105631	Putative tripeptidyl-peptidase II
1136	Lalb_Chr07g0187501	Putative DnaJ domain-containing protein
1137	Lalb_Chr21g0317071	Putative histone-lysine N-methyltransferase chromatin regulator PHD family
1138	Lalb_Chr21g0305471	Putative transcription factor MYB family
1139	Lalb_Chr07g0178391	Putative transcription factor SBP family
1140	Lalb_Chr18g0054031	hypothetical protein
1141	Lalb_Chr16g0378611	hypothetical protein -BLAST- PREDICTED: PI-PLC X domain-containing protein At5g67130-like
1142	Lalb_Chr18g0052301	Putative protein kinase RLK-Pelle-RLCK-Os family
1143	Lalb_Chr05g0218401	hypothetical protein -BLAST- Mediator of RNA polymerase II transcription subunit 16
1144	Lalb_Chr10g0092251	hypothetical protein
1145	Lalb_Chr03g0033711	Putative photosystem II
1146	Lalb_Chr13g0301301	Putative major facilitator superfamily domain-containing protein
1147	Lalb_Chr07g0187801	Putative transcription factor C2H2 family
1148	Lalb_Chr16g0384331	Putative formin
1149	Lalb_Chr06g0176711	Putative gamma-glutamyl-gamma-aminobutyrate hydrolase
1150	Lalb_Chr21g0310181	putative protein
1151	Lalb_Chr20g0112091	Putative sulfate-transporting ATPase
1152	Lalb_Chr06g0175181	putative protein
1153	Lalb_Chr05g0220241	Putative [Ribulose-bisphosphate carboxylase]-lysine N-methyltransferase
1154	Lalb_Chr16g0387331	No_annotation
1155	Lalb_Chr08g0237381	Putative SWEET sugar transporter
1156	Lalb_Chr18g0056181	hypothetical protein
1157	Lalb_Chr06g0165971	putative protein
1158	Lalb_Chr15g0078751	Putative transcription factor interactor and regulator LIM family
1159	Lalb_Chr16g0387761	Putative dynein ATPase
1160	Lalb_Chr23g0266211	Putative small auxin-up RNA
1161	Lalb_Chr11g0061921	hypothetical protein
1162	Lalb_Chr07g0186311	putative protein
1163	Lalb_Chr07g0180241	putative protein
1164	Lalb_Chr17g0346831	Putative Immunoglobulin-like domain
1165	Lalb_Chr01g0001741	Putative thaumatin
1166	Lalb_Chr22g0360691	Putative alpha-L-fucosidase
1167	Lalb_Chr01g0023101	Putative calcium/proton exchanger
1168	Lalb_Chr06g0167291	hypothetical protein
1169	Lalb_Chr10g0107381	Putative serine O-acetyltransferase
1170	Lalb_Chr14g0372391	hypothetical protein -BLAST- BnaC07g33410D
1171	Lalb_Chr10g0092231	Putative transcription factor AP2-EREBP family
1172	Lalb_Chr21g0316841	Putative transcription factor NAM family
1173	Lalb_Chr14g0361821	Putative response regulator and transcription factor RR-B-type family
1174	Lalb_Chr21g0309681	Putative pectinesterase
1175	Lalb_Chr14g0371851	Putative xenobiotic-transporting ATPase
1176	Lalb_Chr25g0289201	hypothetical protein
1177	Lalb_Chr09g0326841	Putative taurine-transporting ATPase
1178	Lalb_Chr21g0315181	hypothetical protein
1179	Lalb_Chr03g0026601	Putative peptidase S54
1180	Lalb_Chr16g0384061	Putative transcription factor NAM family
1181	Lalb_Chr12g0210341	Putative pectinesterase inhibitor domain-containing protein
1182	Lalb_Chr15g0077671	Putative nicotianamine synthase
1183	Lalb_Chr01g0007001	Putative glutathione transferase
1184	Lalb_Chr20g0117151	Putative auxin response factor
1185	Lalb_Chr05g0211121	hypothetical protein -BLAST- PREDICTED: type IV inositol polyphosphate 5-phosphatase 7-like
1186	Lalb_Chr06g0165441	hypothetical protein
1187	Lalb_Chr07g0183471	Putative glucuronoxylan 4-O-methyltransferase
1188	Lalb_Chr12g0208291	Putative PPC domain-containing protein
1189	Lalb_Chr17g0342111	Putative transcription factor AP2-EREBP family
1190	Lalb_Chr19g0135391	hypothetical protein
1191	Lalb_Chr19g0136631	Putative alcohol-forming fatty acyl-CoA reductase
1192	Lalb_Chr18g0059431	Putative transcription factor AP2-EREBP family
1193	Lalb_Chr14g0373261	Putative dynein ATPase
1194	Lalb_Chr21g0304871	Putative alpha-L-fucosidase
1195	Lalb_Chr12g0209051	Putative potassium transporter
1196	Lalb_Chr19g0132641	Putative germin
1197	Lalb_Chr17g0345371	microRNA MIR390
1198	Lalb_Chr21g0305411	hypothetical protein -BLAST- extensin
1199	Lalb_Chr08g0241181	Putative amino acid transporter
1200	Lalb_Chr05g0229531	Putative Zinc finger
1201	Lalb_Chr15g0085121	Putative transcription factor MYB-HB-like family
1202	Lalb_Chr25g0286671	putative protein
1203	Lalb_Chr14g0366041	Putative small heat shock protein HSP20
1204	Lalb_Chr08g0234451	hypothetical protein
1205	Lalb_Chr03g0035841	Putative transcription factor GRAS family
1206	Lalb_Chr03g0030331	Putative cation efflux protein
1207	Lalb_Chr13g0298431	hypothetical protein
1208	Lalb_Chr15g0087031	Putative 3
1209	Lalb_Chr03g0031991	Putative plant lipid transfer protein/Par allergen
1210	Lalb_Chr22g0349451	Putative sterol 14-alpha-demethylase transcription factor MYB-HB-like family
1211	Lalb_Chr15g0078551	Putative xenobiotic-transporting ATPase
1212	Lalb_Chr18g0050971	Putative Type VI secretion system
1213	Lalb_Chr21g0318121	Putative sulfate adenylyltransferase
1214	Lalb_Chr01g0008081	hypothetical protein
1215	Lalb_Chr18g0060591	Putative plant lipid transfer protein/Par allergen
1216	Lalb_Chr16g0384451	Putative transcription factor C2H2 family
1217	Lalb_Chr15g0076421	Putative small GTPase superfamily
1218	Lalb_Chr09g0324471	Putative bifunctional inhibitor/plant lipid transfer protein/seed storage helical
1219	Lalb_Chr15g0083861	Putative transcription repressor PLATZ family
1220	Lalb_Chr02g0153441	Putative aminoacyltransferase
1221	Lalb_Chr24g0393471	Putative F-box domain-containing protein
1222	Lalb_Chr04g0252221	hypothetical protein
1223	Lalb_Chr20g0109721	Protochlorophyllide reductase
1224	Lalb_Chr08g0239871	Putative pyridoxine 4-dehydrogenase
1225	Lalb_Chr16g0392561	Putative histone deacetylase
1226	Lalb_Chr05g0223221	Putative senescence/spartin-associated
1227	Lalb_Chr16g0381511	Serine hydroxymethyltransferase
1228	Lalb_Chr07g0188021	hypothetical protein
1229	Lalb_Chr05g0222461	Putative transcription factor bHLH family
1230	Lalb_Chr23g0266771	Putative cytochrome P450
1231	Lalb_Chr11g0062501	Putative transcription factor MYB-HB-like family
1232	Lalb_Chr10g0104571	Putative expansin/Lol pI
1233	Lalb_Chr10g0096371	Putative protein kinase RLK-Pelle-LRR-III family
1234	Lalb_Chr12g0196711	hypothetical protein
1235	Lalb_Chr07g0178301	hypothetical protein
1236	Lalb_Chr04g0262621	Putative SLC26A/SulP transporter
1237	Lalb_Chr25g0289221	Putative rapid ALkalinization Factor
1238	Lalb_Chr23g0273591	Putative succinate dehydrogenase (quinone)
1239	Lalb_Chr16g0388031	Putative alpha/Beta hydrolase
1240	Lalb_Chr02g0147531	hypothetical protein
1241	Lalb_Chr02g0143711	Putative nepenthesin
1242	Lalb_Chr21g0307221	hypothetical protein -BLAST- PREDICTED: probable membrane-associated kinase regulator 4
1243	Lalb_Chr14g0373561	Putative transcription factor interactor and regulator AUX-IAA family
1244	Lalb_Chr18g0060011	Putative cyclin
1245	Lalb_Chr06g0164421	Putative 1
1246	Lalb_Chr10g0104941	hypothetical protein
1247	Lalb_Chr08g0244811	hypothetical protein
1248	Lalb_Chr05g0226221	Putative polysaccharide biosynthesis domain-containing protein
1249	Lalb_Chr07g0183651	Putative protein S-acyltransferase
1250	Lalb_Chr20g0120671	putative protein
1251	Lalb_Chr13g0300331	Putative xyloglucan:xyloglucosyl transferase
1252	Lalb_Chr18g0059891	Putative vacuolar protein sorting-associated
1253	Lalb_Chr24g0399291	Putative transcription factor HSF-type-DNA-binding family
1254	Lalb_Chr01g0010051	Putative tetratricopeptide-like helical domain-containing protein
1255	Lalb_Chr08g0240211	Putative IQ motif
1256	Lalb_Chr24g0392691	Putative protein kinase RLK-Pelle-LRR-III family
1257	Lalb_Chr05g0219461	putative protein
1258	Lalb_Chr22g0356881	Putative 43kDa postsynaptic protein
1259	Lalb_Chr23g0270761	Putative transcription factor interactor and regulator AUX-IAA family
1260	Lalb_Chr15g0088741	Putative plant self-incompatibility S1
1261	Lalb_Chr16g0379171	Putative transcription factor Znf-LSD family
1262	Lalb_Chr10g0100031	Putative methyltransferase
1263	Lalb_Chr11g0062941	hypothetical protein
1264	Lalb_Chr20g0116651	Putative transcription factor interactor and regulator LIM family
1265	Lalb_Chr04g0248801	Putative glucan endo-1
1266	Lalb_Chr03g0027831	Putative post-transcriptional gene silencing PAZ-Argonaute family
1267	Lalb_Chr18g0044551	putative protein
1268	Lalb_Chr19g0138271	Putative beta-glucosidase
1269	Lalb_Chr20g0118861	Putative wall-associated receptor kinase
1270	Lalb_Chr09g0333181	Putative oxygen-dependent choline dehydrogenase
1271	Lalb_Chr04g0264021	Putative purine permease
1272	Lalb_Chr00c01g0403671	putative protein
1273	Lalb_Chr12g0199171	hypothetical protein -BLAST- PREDICTED: protein GLUTAMINE DUMPER 2-like
1274	Lalb_Chr14g0369431	Putative jasmonate O-methyltransferase
1275	Lalb_Chr11g0068121	Putative transcription factor WRKY family
1276	Lalb_Chr01g0000481	putative protein
1277	Lalb_Chr18g0047671	Putative pectinesterase
1278	Lalb_Chr02g0158701	putative protein
1279	Lalb_Chr22g0355171	hypothetical protein -BLAST- PREDICTED: BRI1 kinase inhibitor 1 isoform X1
1280	Lalb_Chr21g0309811	Putative protein kinase RLK-Pelle-RLCK-VIII family
1281	Lalb_Chr02g0154751	hypothetical protein
1282	Lalb_Chr17g0339671	Putative Receptor L-domain
1283	Lalb_Chr01g0023631	Putative S-locus-specific glycoprotein/EP1
1284	Lalb_Chr01g0004411	Phenylalanine ammonia-lyase
1285	Lalb_Chr18g0051281	Putative ALOG domain-containing protein
1286	Lalb_Chr02g0148381	putative protein
1287	Lalb_Chr20g0120061	Putative o-succinylbenzoate--CoA ligase
1288	Lalb_Chr02g0155431	Putative purine-cytosine permease
1289	Lalb_Chr05g0214621	Putative transcription factor MYB-HB-like family
1290	Lalb_Chr08g0230821	Putative pectate lyase
1291	Lalb_Chr16g0391811	hypothetical protein -BLAST- PREDICTED: glycine-rich protein A3-like isoform X1
1292	Lalb_Chr18g0047931	Putative peroxidase
1293	Lalb_Chr07g0193181	putative protein
1294	Lalb_Chr24g0398541	Putative LysM domain-containing protein
1295	Lalb_Chr05g0222931	Putative tetratricopeptide-like helical domain-containing protein
1296	Lalb_Chr24g0395621	Putative lysophospholipase
1297	Lalb_Chr08g0239751	Putative RNA recognition motif domain-containing protein
1298	Lalb_Chr23g0266461	Putative cytokinin dehydrogenase
1299	Lalb_Chr15g0087141	putative protein
1300	Lalb_Chr07g0177721	Putative heavy metal-associated domain
1301	Lalb_Chr14g0370991	Putative bifunctional inhibitor/plant lipid transfer protein/seed storage helical
1302	Lalb_Chr15g0084241	Putative transcription factor Homobox-WOX family
1303	Lalb_Chr19g0129211	Putative transcription factor & chromatin remodeling ARID-HMG family
1304	Lalb_Chr08g0240981	hypothetical protein
1305	Lalb_Chr05g0219101	Putative cyclin-dependent kinase inhibitor
1306	Lalb_Chr03g0033361	putative protein
1307	Lalb_Chr25g0281721	hypothetical protein -BLAST- proline-rich receptor-like protein kinase PERK10
1308	Lalb_Chr06g0166531	Putative pectinesterase
1309	Lalb_Chr12g0196131	Putative beta-glucosidase
1310	Lalb_Chr02g0153331	hypothetical protein -BLAST- PREDICTED: restin homolog
1311	Lalb_Chr11g0067821	Putative expansin/Lol pI
1312	Lalb_Chr02g0146621	hypothetical protein
1313	Lalb_Chr02g0145791	hypothetical protein
1314	Lalb_Chr08g0242351	Putative protein kinase RLK-Pelle-CR4L family
1315	Lalb_Chr06g0174611	Putative transcription factor AS2-LOB family
1316	Lalb_Chr12g0209401	Putative transcription factor C2H2 family
1317	Lalb_Chr15g0087221	Putative adenosylmethionine decarboxylase
1318	Lalb_Chr15g0090031	hypothetical protein
1319	Lalb_Chr09g0327251	Putative transcription factor MYB-HB-like family
1320	Lalb_Chr17g0348751	Putative transcription factor WRKY family
1321	Lalb_Chr18g0057251	Putative heavy metal-associated domain
1322	Lalb_Chr17g0344821	Putative endonuclease/exonuclease/phosphatase
1323	Lalb_Chr21g0314791	Putative bicarbonate transporter
1324	Lalb_Chr12g0196291	Putative oxidoreductase
1325	Lalb_Chr05g0216561	Putative PB1 domain-containing protein
1326	Lalb_Chr03g0025851	Putative NAD(P)-binding domain-containing protein
1327	Lalb_Chr02g0147211	Putative transcription factor bHLH family
1328	Lalb_Chr23g0266781	Putative cytochrome P450
1329	Lalb_Chr02g0141991	Putative tetraspanin/Peripherin
1330	Lalb_Chr24g0396461	Putative transcription factor MYB-HB-like family
1331	Lalb_Chr11g0073381	Putative major facilitator
1332	Lalb_Chr18g0048221	putative protein
1333	Lalb_Chr09g0322251	Putative laccase
1334	Lalb_Chr07g0186441	Putative ALOG domain-containing protein
1335	Lalb_Chr01g0009671	Putative glycosidase
1336	Lalb_Chr01g0004211	Putative transcription factor ARF family
1337	Lalb_Chr14g0373331	hypothetical protein
1338	Lalb_Chr21g0309201	putative protein
1339	Lalb_Chr09g0324441	hypothetical protein
1340	Lalb_Chr25g0285461	hypothetical protein
1341	Lalb_Chr14g0374001	Putative transcription factor AP2-EREBP family
1342	Lalb_Chr07g0185611	Putative CAAX amino terminal protease
1343	Lalb_Chr03g0025811	putative protein
1344	Lalb_Chr05g0216151	Putative carboxy-lyase
1345	Lalb_Chr02g0158241	Putative cytochrome P450
1346	Lalb_Chr08g0231951	putative protein
1347	Lalb_Chr06g0170621	Putative protein-serine/threonine phosphatase
1348	Lalb_Chr13g0298561	Putative transcription factor WRKY family
1349	Lalb_Chr07g0186431	putative protein
1350	Lalb_Chr15g0077111	hypothetical protein -BLAST- PREDICTED: transcription factor bHLH94-like
1351	Lalb_Chr21g0311371	Putative transcription factor MYB family
1352	Lalb_Chr25g0285141	hypothetical protein
1353	Lalb_Chr15g0083671	Putative aminoacyltransferase
1354	Lalb_Chr19g0135381	Putative GH3 family protein
1355	Lalb_Chr09g0326701	hypothetical protein
1356	Lalb_Chr10g0095161	Putative transcription factor B3-Domain family
1357	Lalb_Chr01g0010701	putative protein
1358	Lalb_Chr10g0101901	hypothetical protein
1359	Lalb_Chr06g0170291	hypothetical protein
1360	Lalb_Chr21g0306071	hypothetical protein
1361	Lalb_Chr11g0075081	Putative polyketide cyclase/dehydrase
1362	Lalb_Chr04g0253171	putative protein
1363	Lalb_Chr10g0091511	Putative F-box domain-containing protein
1364	Lalb_Chr20g0121571	putative protein
1365	Lalb_Chr07g0182581	hypothetical protein
1366	Lalb_Chr12g0196141	Putative glycosidase
1367	Lalb_Chr12g0202271	Putative transcription factor SBP family
1368	Lalb_Chr05g0228981	Putative WEB family protein
1369	Lalb_Chr01g0018591	Putative small monomeric GTPase
1370	Lalb_Chr16g0387221	Putative protein-serine/threonine kinase CMGC-CDK-CDK7 family
1371	Lalb_Chr03g0025421	hypothetical protein
1372	Lalb_Chr16g0377051	Putative transcription factor MYB-HB-like family
1373	Lalb_Chr12g0196861	hypothetical protein
1374	Lalb_Chr16g0390251	Putative transcription factor MYB-HB-like family
1375	Lalb_Chr21g0311911	hypothetical protein -BLAST- PREDICTED: protein YLS7-like
1376	Lalb_Chr12g0199181	Putative non-specific protein-tyrosine kinase RLK-Pelle-RLCK-XV family
1377	Lalb_Chr17g0340941	putative protein
1378	Lalb_Chr14g0368081	Putative transcription factor bZIP family
1379	Lalb_Chr07g0186621	Putative acetate--CoA ligase
1380	Lalb_Chr02g0142041	hypothetical protein -BLAST- PREDICTED: tetraspanin-6-like isoform X2
1381	Lalb_Chr23g0267621	putative protein
1382	Lalb_Chr17g0346791	Putative protein kinase RLK-Pelle-CR4L family
1383	Lalb_Chr10g0098251	Putative ribosomal protein L34Ae
1384	Lalb_Chr11g0070551	hypothetical protein
1385	Lalb_Chr06g0167631	Putative linoleate 9S-lipoxygenase
1386	Lalb_Chr15g0084761	hypothetical protein
1387	Lalb_Chr10g0098271	hypothetical protein
1388	Lalb_Chr03g0042661	Putative transcription factor Homeodomain-TALE-BEL family
1389	Lalb_Chr03g0035931	Putative transcription factor ARF family
1390	Lalb_Chr10g0105361	putative protein
1391	Lalb_Chr13g0301611	hypothetical protein
1392	Lalb_Chr18g0050991	hypothetical protein
1393	Lalb_Chr01g0013381	Putative phospholipase D
1394	Lalb_Chr02g0156841	hypothetical protein
1395	Lalb_Chr10g0101461	hypothetical protein -BLAST- PREDICTED: putative protein TPRXL
1396	Lalb_Chr01g0016361	Putative transcription factor interactor and regulator LIM family
1397	Lalb_Chr13g0298571	Putative peroxidase
1398	Lalb_Chr22g0357121	Putative small heat shock protein HSP20
1399	Lalb_Chr24g0398731	putative protein
1400	Lalb_Chr13g0299141	Putative pectinesterase
1401	Lalb_Chr18g0054011	hypothetical protein
1402	Lalb_Chr05g0215851	hypothetical protein
1403	Lalb_Chr18g0045511	Putative alpha-L-fucosidase
1404	Lalb_Chr17g0348781	hypothetical protein -BLAST- PREDICTED: probable WRKY transcription factor 20 isoform X2
1405	Lalb_Chr14g0366461	hypothetical protein
1406	Lalb_Chr04g0255461	hypothetical protein
1407	Lalb_Chr14g0372351	Putative beta-glucosidase
1408	Lalb_Chr25g0286711	Putative bifunctional inhibitor/plant lipid transfer protein/seed storage helical
1409	Lalb_Chr16g0380931	Putative apyrase
1410	Lalb_Chr22g0353431	putative protein
1411	Lalb_Chr19g0127341	Putative Gnk2-like domain-containing protein
1412	Lalb_Chr07g0181041	Putative brevis radix (BRX) domain
1413	Lalb_Chr09g0326831	Putative ABC-2 type transporter
1414	Lalb_Chr12g0205121	hypothetical protein
1415	Lalb_Chr13g0297681	Putative transcription factor MYB-HB-like family
1416	Lalb_Chr01g0000641	Putative cinnamyl-alcohol dehydrogenase
1417	Lalb_Chr20g0109531	Putative transcription factor NAM family
1418	Lalb_Chr02g0148201	Putative transcription factor Hap3/NF-YB family
1419	Lalb_Chr21g0308051	No_annotation
1420	Lalb_Chr16g0382641	hypothetical protein -BLAST- PREDICTED: CLAVATA3/ESR (CLE)-related protein 25-like
1421	Lalb_Chr16g0377071	Putative transcription factor C2H2 family
1422	Lalb_Chr14g0370181	Putative beta-glucosidase
1423	Lalb_Chr17g0340581	Putative transcription factor TCP family
1424	Lalb_Chr03g0041371	Putative GTP cyclohydrolase I
1425	Lalb_Chr19g0130591	putative protein
1426	Lalb_Chr22g0354721	Putative diacylglycerol kinase (ATP)
1427	Lalb_Chr09g0321651	Putative alpha-mannosidase
1428	Lalb_Chr08g0238061	Putative beta-galactosidase
1429	Lalb_Chr05g0213641	Putative transcription regulator GNAT family
1430	Lalb_Chr07g0180061	hypothetical protein
1431	Lalb_Chr19g0133491	Putative protein-serine/threonine kinase CMGC-CDK-Pl family
1432	Lalb_Chr10g0105221	Putative aminoacyltransferase
1433	Lalb_Chr01g0012131	Putative transcription factor C2H2 family
1434	Lalb_Chr25g0279341	Putative tetratricopeptide-like helical domain-containing protein
1435	Lalb_Chr03g0033551	Putative transcription factor interactor and regulator LIM family
1436	Lalb_Chr10g0100391	Putative Rhodanese-like domain-containing protein
1437	Lalb_Chr18g0058771	hypothetical protein
1438	Lalb_Chr21g0316991	hypothetical protein
1439	Lalb_Chr18g0051161	Putative transcription regulator GNAT family
1440	Lalb_Chr24g0400531	Putative cytochrome P450
1441	Lalb_Chr01g0002501	Putative transcription factor bHLH family
1442	Lalb_Chr25g0286321	putative protein
1443	Lalb_Chr04g0248151	No_annotation
1444	Lalb_Chr16g0390101	Putative reverse transcriptase zinc-binding domain-containing protein
1445	Lalb_Chr01g0013701	Putative SWEET sugar transporter
1446	Lalb_Chr23g0270971	Putative transcription factor AP2-EREBP family
1447	Lalb_Chr03g0040561	hypothetical protein -BLAST- PREDICTED: formin-like protein 1
1448	Lalb_Chr01g0009641	Putative Ccc1 family protein
1449	Lalb_Chr10g0102661	Putative chromatin regulator PHD family
1450	Lalb_Chr16g0379521	Putative pleckstrin-like
1451	Lalb_Chr06g0169831	Putative transcription factor C2H2 family
1452	Lalb_Chr13g0301621	microRNA MIR396
1453	Lalb_Chr15g0088131	hypothetical protein
1454	Lalb_Chr20g0108981	hypothetical protein
1455	Lalb_Chr24g0397781	Putative minus-end-directed kinesin ATPase
1456	Lalb_Chr09g0326711	Putative protein ENHANCED DISEASE RESISTANCE 2
1457	Lalb_Chr10g0101891	Putative transcription factor AP2-EREBP family
1458	Lalb_Chr23g0277571	Putative protein MIZU-KUSSEI 1-like
1459	Lalb_Chr10g0094621	Putative cardiolipin synthase
1460	Lalb_Chr16g0382881	Putative GDP dissociation inhibitor
1461	Lalb_Chr09g0320711	Putative transcription factor AP2-EREBP family
1462	Lalb_Chr11g0072221	hypothetical protein -BLAST- PREDICTED: putative UDP-sugar transporter DDB_G0278631
1463	Lalb_Chr05g0224921	Putative transcription factor interactor and regulator LIM family
1464	Lalb_Chr12g0203981	hypothetical protein
1465	Lalb_Chr10g0100851	putative protein
1466	Lalb_Chr15g0085931	Putative transcription factor OFP family
1467	Lalb_Chr01g0023491	hypothetical protein
1468	Lalb_Chr07g0176781	Putative prolycopene isomerase
1469	Lalb_Chr21g0306051	hypothetical protein
1470	Lalb_Chr09g0329661	Putative winged helix-turn-helix DNA-binding domain
1471	Lalb_Chr04g0263071	Putative F-box domain
1472	Lalb_Chr04g0251631	hypothetical protein
1473	Lalb_Chr02g0147771	putative protein
1474	Lalb_Chr21g0313391	hypothetical protein
1475	Lalb_Chr02g0149341	Putative protein kinase RLK-Pelle-RLCK-VIIa-1 family
1476	Lalb_Chr01g0000561	Putative calcium-transporting ATPase
1477	Lalb_Chr10g0100671	Putative laccase
1478	Lalb_Chr12g0200341	Putative sucrose synthase
1479	Lalb_Chr02g0151011	putative protein
1480	Lalb_Chr10g0099621	Putative SPX domain-containing protein
1481	Lalb_Chr06g0164641	Putative PA domain
1482	Lalb_Chr04g0248241	Putative TIR domain
1483	Lalb_Chr25g0278681	Putative glucuronosyltransferase
1484	Lalb_Chr18g0059551	putative protein
1485	Lalb_Chr14g0368211	Putative tetratricopeptide-like helical domain-containing protein
1486	Lalb_Chr14g0371301	Putative endopeptidase Clp
1487	Lalb_Chr14g0368561	Putative transcription factor Homobox-WOX family
1488	Lalb_Chr12g0201851	Putative transcription factor MYB-HB-like family
1489	Lalb_Chr13g0291271	putative protein
1490	Lalb_Chr01g0012901	Putative 3-oxoacyl-[acyl-carrier-protein] reductase
1491	Lalb_Chr06g0174801	Putative transcription factor bZIP family
1492	Lalb_Chr19g0130871	Putative remorin
1493	Lalb_Chr06g0169271	Putative proton-dependent oligopeptide transporter family
1494	Lalb_Chr01g0009251	hypothetical protein
1495	Lalb_Chr04g0251551	Putative casparian strip membrane protein
1496	Lalb_Chr04g0259731	Putative thioredoxin-disulfide reductase
1497	Lalb_Chr21g0308031	Putative transcription factor interactor and regulator LIM family
1498	Lalb_Chr18g0053921	hypothetical protein
1499	Lalb_Chr12g0195931	Putative WEB family protein
1500	Lalb_Chr01g0023691	Putative protein kinase WNK-NRBP family
1501	Lalb_Chr05g0226461	Putative histone-lysine N-methyltransferase chromatin remodeling SET family
1502	Lalb_Chr10g0105641	Putative protein kinase RLK-Pelle-LRR-XI-1 family
1503	Lalb_Chr01g0001061	Putative xenobiotic-transporting ATPase
1504	Lalb_Chr13g0296461	Putative chromatin regulator PHD family
1505	Lalb_Chr21g0309541	Putative universal stress protein A
1506	Lalb_Chr11g0075001	Putative ATP-dependent Clp protease ATP-binding subunit ClpA
1507	Lalb_Chr02g0158941	Putative hexosyltransferase
1508	Lalb_Chr07g0186461	Putative transcription factor C2C2-Dof family
1509	Lalb_Chr05g0223091	hypothetical protein
1510	Lalb_Chr13g0290361	Putative 7-deoxyloganetin glucosyltransferase
1511	Lalb_Chr05g0226901	Putative carboxylesterase
1512	Lalb_Chr07g0186141	hypothetical protein
1513	Lalb_Chr10g0106261	hypothetical protein -BLAST- PREDICTED: RNA-binding KH domain-containing protein PEPPER-like
1514	Lalb_Chr10g0102591	Putative flavanone 3-dioxygenase
1515	Lalb_Chr11g0072421	hypothetical protein
1516	Lalb_Chr16g0379721	Putative pentapeptide
1517	Lalb_Chr11g0064901	Putative protein kinase TKL-CTR1-DRK-2 family
1518	Lalb_Chr21g0309321	Putative transcription factor AP2-EREBP family
1519	Lalb_Chr01g0001611	Putative SKP1/BTB/POZ domain
1520	Lalb_Chr01g0002311	Putative transferase
1521	Lalb_Chr04g0260221	Putative galacturan 1
1522	Lalb_Chr21g0307401	putative protein
1523	Lalb_Chr06g0168551	Putative heavy metal-associated domain
1524	Lalb_Chr05g0224001	Putative thioredoxin-like protein
1525	Lalb_Chr07g0178881	Putative RNA helicase
1526	Lalb_Chr19g0135201	Putative cupredoxin
1527	Lalb_Chr12g0206381	Putative ankyrin repeat-containing domain-containing protein
1528	Lalb_Chr03g0033691	Glyceraldehyde-3-phosphate dehydrogenase B
1529	Lalb_Chr23g0266041	Putative transcription factor interactor and regulator LIM family
1530	Lalb_Chr16g0377001	hypothetical protein -BLAST- PREDICTED: probable membrane-associated kinase regulator 2
1531	Lalb_Chr05g0227161	hypothetical protein -BLAST- PREDICTED: pentatricopeptide repeat-containing protein At3g49740
1532	Lalb_Chr01g0009361	Putative non-specific serine/threonine protein kinase
1533	Lalb_Chr04g0258121	Putative transcription factor MYB family
1534	Lalb_Chr02g0140581	Putative photosystem II Pbs27
1535	Lalb_Chr01g0016131	Putative C2 domain-containing protein
1536	Lalb_Chr06g0162121	hypothetical protein -BLAST- PREDICTED: glycine-rich cell wall structural protein 2
1537	Lalb_Chr12g0203661	Putative heavy metal-associated domain
1538	Lalb_Chr17g0338891	hypothetical protein -BLAST- Hypothetical protein glysoja_041828
1539	Lalb_Chr08g0237361	hypothetical protein -BLAST- PREDICTED: TPD1 protein homolog 1-like isoform X2
1540	Lalb_Chr05g0220601	Putative glycine cleavage system H-protein/Simiate
1541	Lalb_Chr03g0032351	Putative F-box domain-containing protein
1542	Lalb_Chr01g0009781	putative protein
1543	Lalb_Chr20g0112821	putative protein
1544	Lalb_Chr25g0289781	Putative DENN domain-containing protein
1545	Lalb_Chr22g0360501	Putative rad21/Rec8-like protein
1546	Lalb_Chr03g0030881	Putative BAH domain-containing protein
1547	Lalb_Chr01g0018501	hypothetical protein -BLAST- PREDICTED: protein CHUP1
1548	Lalb_Chr05g0221081	putative protein
1549	Lalb_Chr04g0261391	hypothetical protein -BLAST- PREDICTED: leucine-rich repeat extensin-like protein 5
1550	Lalb_Chr07g0186981	hypothetical protein
1551	Lalb_Chr18g0054551	hypothetical protein -BLAST- NBS-LRR resistance protein
1552	Lalb_Chr22g0354561	Putative TRAM/LAG1/CLN8 domain-containing protein
1553	Lalb_Chr03g0036041	Putative transcription factor AS2-LOB family
1554	Lalb_Chr05g0225161	Putative transcription factor NAM family
1555	Lalb_Chr10g0104691	Putative thaumatin
1556	Lalb_Chr14g0367501	Putative ALOG domain-containing protein
1557	Lalb_Chr10g0095351	putative protein
1558	Lalb_Chr23g0269841	Putative sucrose/H+ symporter
1559	Lalb_Chr16g0380241	Putative membrane transport protein
1560	Lalb_Chr25g0283691	hypothetical protein -BLAST- PREDICTED: AAA-ATPase At4g30250-like
1561	Lalb_Chr23g0271011	putative protein
1562	Lalb_Chr10g0102061	Putative transcription factor bZIP family
1563	Lalb_Chr10g0095171	Putative transcription factor B3-Domain family
1564	Lalb_Chr17g0348181	Putative transferase
1565	Lalb_Chr11g0073361	Putative major facilitator
1566	Lalb_Chr14g0372401	hypothetical protein
1567	Lalb_Chr06g0173731	Putative protein S-acyltransferase
1568	Lalb_Chr02g0154821	Putative beta-fructofuranosidase
1569	Lalb_Chr02g0154281	Putative protein kinase CAMK-CDPK family
1570	Lalb_Chr12g0207651	No_annotation
1571	Lalb_Chr08g0243791	Putative terminal organelle assembly protein TopJ
1572	Lalb_Chr09g0321531	Putative transcription factor C2H2 family
1573	Lalb_Chr03g0028321	Putative transcription factor OFP family
1574	Lalb_Chr09g0330491	Putative Haem peroxidase
1575	Lalb_Chr18g0052841	Putative amino acid transporter
1576	Lalb_Chr24g0394701	Putative LOG family protein
1577	Lalb_Chr07g0185701	Putative cupredoxin
1578	Lalb_Chr02g0140591	Putative Beta-grasp domain-containing protein
1579	Lalb_Chr08g0245721	Putative PetM of cytochrome b6/f complex subunit 7
1580	Lalb_Chr20g0112111	Putative transcription factor interactor and regulator C3H-WRC/GRF family
1581	Lalb_Chr13g0296671	Putative ent-kaurene synthase
1582	Lalb_Chr02g0148881	putative protein
1583	Lalb_Chr10g0102731	Putative transcription factor bHLH family
1584	Lalb_Chr06g0168471	hypothetical protein
1585	Lalb_Chr22g0351821	Putative TIR domain-containing protein
1586	Lalb_Chr04g0257681	No_annotation
1587	Lalb_Chr16g0380761	Putative S-adenosyl-L-methionine-dependent methyltransferase
1588	Lalb_Chr16g0380501	hypothetical protein
1589	Lalb_Chr05g0219251	Putative protein kinase RLK-Pelle-LRR-VIII-1 family
1590	Lalb_Chr07g0180921	Putative transcription factor HSF-type-DNA-binding family
1591	Lalb_Chr13g0300851	Putative nonaspanin (TM9SF)
1592	Lalb_Chr11g0072241	hypothetical protein
1593	Lalb_Chr02g0145121	hypothetical protein
1594	Lalb_Chr08g0244571	hypothetical protein -BLAST- PREDICTED: protein GLUTAMINE DUMPER 5-like
1595	Lalb_Chr02g0153161	hypothetical protein
1596	Lalb_Chr18g0050421	Putative transcription factor MYB-HB-like family
1597	Lalb_Chr07g0179061	Putative equilibrative nucleoside transporter
1598	Lalb_Chr03g0028381	Putative aluminum-activated malate transporter
1599	Lalb_Chr18g0051311	Putative ALOG domain-containing protein
1600	Lalb_Chr01g0016121	hypothetical protein
1601	Lalb_Chr04g0250251	hypothetical protein
1602	Lalb_Chr02g0144211	hypothetical protein -BLAST- ecotropic viral integration site 5 protein homolog isoform X2
1603	Lalb_Chr17g0336041	hypothetical protein
1604	Lalb_Chr23g0276711	Putative leucine-rich repeat domain
1605	Lalb_Chr18g0052891	hypothetical protein
1606	Lalb_Chr03g0041401	hypothetical protein
1607	Lalb_Chr03g0035201	hypothetical protein
1608	Lalb_Chr23g0267751	Putative transcription factor Homeodomain-TALE-BEL family
1609	Lalb_Chr17g0340301	Putative proton-dependent oligopeptide transporter family
1610	Lalb_Chr23g0267081	Putative RNA recognition motif domain-containing protein
1611	Lalb_Chr10g0093231	Putative potassium channel
1612	Lalb_Chr06g0165311	putative protein
1613	Lalb_Chr01g0008041	Putative cellulose synthase (UDP-forming) chromatin regulator PHD family
1614	Lalb_Chr05g0211071	Putative dual-specificity kinase TKL-Pl-4 family
1615	Lalb_Chr13g0295221	Putative EamA domain-containing protein
1616	Lalb_Chr20g0117171	hypothetical protein -BLAST- auxin response factor 8
1617	Lalb_Chr14g0375191	Putative leucine-rich repeat-containing
1618	Lalb_Chr11g0063701	Putative glycosyl transferase
1619	Lalb_Chr09g0330361	hypothetical protein -BLAST- PREDICTED: protection of telomeres protein 1b-like
1620	Lalb_Chr20g0122341	Putative transcription factor MYB-HB-like family
1621	Lalb_Chr20g0113671	Putative nucleic acid-binding protein
1622	Lalb_Chr15g0076971	Putative diacylglycerol acyltransferase
1623	Lalb_Chr16g0376711	Putative transcription factor AP2-EREBP family
1624	Lalb_Chr02g0150621	hypothetical protein
1625	Lalb_Chr01g0019671	Putative phosphate-transporting ATPase
1626	Lalb_Chr01g0018161	hypothetical protein
1627	Lalb_Chr08g0230841	Putative mei2-like protein
1628	Lalb_Chr24g0393381	Putative aminoacyltransferase
1629	Lalb_Chr01g0012251	putative protein
1630	Lalb_Chr04g0248321	hypothetical protein
1631	Lalb_Chr16g0377631	Putative cytochrome P450
1632	Lalb_Chr14g0368881	Putative carboxypeptidase D
1633	Lalb_Chr18g0055051	Putative tripeptidyl-peptidase II
1634	Lalb_Chr08g0238211	Putative ent-kaurene synthase
1635	Lalb_Chr23g0273841	Putative microtubule-associated protein RP/EB
1636	Lalb_Chr07g0186241	Putative FAS1 domain-containing protein
1637	Lalb_Chr15g0082551	hypothetical protein
1638	Lalb_Chr12g0204921	Putative transcription factor OFP family
1639	Lalb_Chr08g0245861	hypothetical protein
1640	Lalb_Chr21g0311171	Putative aldehyde-lyase
1641	Lalb_Chr21g0308021	Putative transcription factor interactor and regulator LIM family
1642	Lalb_Chr09g0330501	hypothetical protein -BLAST- alpha-dioxygenase 2
1643	Lalb_Chr08g0243441	hypothetical protein
1644	Lalb_Chr08g0242621	Putative rhamnogalacturonan endolyase
1645	Lalb_Chr07g0188211	Putative transcription factor bHLH family
1646	Lalb_Chr06g0160801	Putative protein kinase RLK-Pelle-LRR-XIIIb family
1647	Lalb_Chr10g0094271	hypothetical protein
1648	Lalb_Chr03g0029161	Putative NADH:ubiquinone reductase (non-electrogenic)
1649	Lalb_Chr11g0067501	Putative endonuclease/exonuclease/phosphatase
1650	Lalb_Chr16g0379301	Putative DNA helicase chromatin remodeling SNF2 family
1651	Lalb_Chr20g0123721	hypothetical protein
1652	Lalb_Chr11g0075271	Putative Zf-FLZ domain-containing protein
1653	Lalb_Chr17g0343531	hypothetical protein
1654	Lalb_Chr09g0328481	Putative leucine-rich repeat-containing
1655	Lalb_Chr17g0348761	Putative transcription factor WRKY family
1656	Lalb_Chr24g0393271	Putative transcription factor WRKY family
1657	Lalb_Chr07g0180881	Putative cytokinin dehydrogenase
1658	Lalb_Chr10g0104151	Putative transcription factor MYB-HB-like family
1659	Lalb_Chr22g0357001	Putative anthocyanidin 3-O-glucoside 2''-O-glucosyltransferase
1660	Lalb_Chr06g0167191	Putative organic solute transporter subunit alpha/Transmembrane protein
1661	Lalb_Chr06g0160811	Putative non-specific serine/threonine protein kinase
1662	Lalb_Chr03g0033901	Putative GDP-fucose protein O-fucosyltransferase
1663	Lalb_Chr15g0090471	putative protein
1664	Lalb_Chr02g0147171	Putative transcription factor interactor and regulator AUX-IAA family
1665	Lalb_Chr17g0340311	Putative proton-dependent oligopeptide transporter family
1666	Lalb_Chr20g0121721	Putative transcription factor WD40-like family
1667	Lalb_Chr12g0199711	Putative transferase
1668	Lalb_Chr01g0000471	hypothetical protein
1669	Lalb_Chr19g0137271	hypothetical protein
1670	Lalb_Chr21g0307201	Putative peroxidase
1671	Lalb_Chr16g0388171	Putative pentatricopeptide
1672	Lalb_Chr00c36g0408891	Putative non-specific serine/threonine protein kinase
1673	Lalb_Chr21g0313831	Putative major facilitator
1674	Lalb_Chr08g0236771	hypothetical protein
1675	Lalb_Chr19g0137861	hypothetical protein -BLAST- PREDICTED: protodermal factor 1-like isoform X2
1676	Lalb_Chr16g0390721	Putative transcription factor C2H2 family
1677	Lalb_Chr05g0217591	Putative 1
1678	Lalb_Chr01g0015101	Photosystem I P700 chlorophyll a apoprotein A1
1679	Lalb_Chr01g0001861	Putative beta-galactosidase
1680	Lalb_Chr13g0295861	Putative alpha-L-fucosidase
1681	Lalb_Chr02g0142661	No_annotation
1682	Lalb_Chr19g0124041	Putative transcription factor OFP family
1683	Lalb_Chr20g0108051	Putative transcription factor MYB-HB-like family
1684	Lalb_Chr06g0174761	No_annotation
1685	Lalb_Chr08g0234491	hypothetical protein -BLAST- PREDICTED: protein GLUTAMINE DUMPER 1-like
1686	Lalb_Chr23g0265431	Putative BURP domain-containing protein
1687	Lalb_Chr02g0147731	Putative transcription factor bHLH family
1688	Lalb_Chr16g0381211	Putative xenobiotic-transporting ATPase
1689	Lalb_Chr16g0389081	Putative alpha/Beta hydrolase
1690	Lalb_Chr09g0325951	Putative 7-deoxyloganetic acid glucosyltransferase
1691	Lalb_Chr18g0055401	Putative glucan endo-1
1692	Lalb_Chr19g0125121	Putative proton-dependent oligopeptide transporter family
1693	Lalb_Chr17g0345021	hypothetical protein
1694	Lalb_Chr01g0008061	hypothetical protein
1695	Lalb_Chr16g0391271	hypothetical protein
1696	Lalb_Chr23g0269411	Putative indole-3-pyruvate monooxygenase
1697	Lalb_Chr14g0373951	hypothetical protein -BLAST- PREDICTED: transcription factor bHLH18-like
1698	Lalb_Chr21g0316261	Putative myrcene synthase
1699	Lalb_Chr24g0395961	Putative acyl-CoA hydrolase
1700	Lalb_Chr16g0390511	Putative protein kinase RLK-Pelle-LRR-III family
1701	Lalb_Chr02g0147581	Putative meiosis regulator and mRNA stability factor 1
1702	Lalb_Chr05g0224541	Putative transcription factor MYB-HB-like family
1703	Lalb_Chr18g0051351	Putative cinnamoyl-CoA reductase
1704	Lalb_Chr22g0357101	Putative oxygen-evolving enhancer protein
1705	Lalb_Chr04g0250801	Putative glucan endo-1
1706	Lalb_Chr10g0099071	hypothetical protein -BLAST- PREDICTED: protein BIG GRAIN 1-like E
1707	Lalb_Chr11g0069321	Putative protein FAM214/SPAC3H8.04
1708	Lalb_Chr12g0203291	Putative transcription factor C2H2 family
1709	Lalb_Chr04g0255681	Putative X8 domain-containing protein
1710	Lalb_Chr11g0071441	No_annotation
1711	Lalb_Chr15g0080721	putative protein
1712	Lalb_Chr23g0268551	Putative transcription factor AP2-EREBP family
1713	Lalb_Chr08g0241881	Putative Zf-FLZ domain-containing protein
1714	Lalb_Chr04g0257541	Putative SWEET sugar transporter
1715	Lalb_Chr13g0298061	Putative transcription factor bHLH family
1716	Lalb_Chr10g0105301	Putative calcium/calmodulin-dependent protein kinase chromatin remodeling SNF2 family
1717	Lalb_Chr08g0230921	hypothetical protein
1718	Lalb_Chr22g0357071	putative protein
1719	Lalb_Chr03g0036101	hypothetical protein
1720	Lalb_Chr25g0281541	Ribulose bisphosphate carboxylase large chain
1721	Lalb_Chr04g0254281	No_annotation
1722	Lalb_Chr02g0145981	hypothetical protein
1723	Lalb_Chr06g0173331	hypothetical protein -BLAST- PREDICTED: trihelix transcription factor PTL-like
1724	Lalb_Chr01g0019491	Putative tetratricopeptide-like helical domain-containing protein
1725	Lalb_Chr18g0059831	hypothetical protein
1726	Lalb_Chr08g0236631	Putative very-long-chain 3-oxoacyl-CoA reductase
1727	Lalb_Chr01g0008591	Putative xenobiotic-transporting ATPase
1728	Lalb_Chr05g0220961	Putative glycerol-3-phosphate-transporting ATPase
1729	Lalb_Chr10g0099061	hypothetical protein -BLAST- PREDICTED: transcriptional elongation regulator MINIYO
1730	Lalb_Chr19g0128351	Putative gag-polypeptide of LTR copia-type
1731	Lalb_Chr11g0066751	Putative glycerophosphodiester phosphodiesterase
1732	Lalb_Chr07g0194201	hypothetical protein
1733	Lalb_Chr11g0066761	Putative glycerophosphodiester phosphodiesterase
1734	Lalb_Chr15g0078001	Putative galactinol--raffinose galactosyltransferase
1735	Lalb_Chr17g0347011	Putative heavy metal-associated domain
1736	Lalb_Chr25g0289391	hypothetical protein
1737	Lalb_Chr16g0383101	Putative cysteine-rich transmembrane CYSTM domain-containing protein
1738	Lalb_Chr11g0072451	Putative class I glutamine amidotransferase
1739	Lalb_Chr10g0091531	Putative F-box domain-containing protein
1740	Lalb_Chr10g0105411	Putative peroxidase
1741	Lalb_Chr14g0370341	Putative nucleotide-diphospho-sugar transferase
1742	Lalb_Chr10g0103431	hypothetical protein
1743	Lalb_Chr05g0220091	hypothetical protein
1744	Lalb_Chr12g0195971	Putative oligopeptide transporter
1745	Lalb_Chr17g0348311	hypothetical protein -BLAST- PREDICTED: protodermal factor 1-like isoform X1
1746	Lalb_Chr15g0088651	Putative transcription factor AS2-LOB family
1747	Lalb_Chr06g0167901	hypothetical protein -BLAST- PREDICTED: RNA-binding motif protein
1748	Lalb_Chr06g0176611	Putative glucose-6-phosphate 1-epimerase
1749	Lalb_Chr20g0107751	hypothetical protein -BLAST- PREDICTED: mediator of RNA polymerase II transcription subunit 33B-like
1750	Lalb_Chr04g0247691	Putative alpha-galactosidase
1751	Lalb_Chr11g0063061	Putative transaminase
1752	Lalb_Chr01g0019451	Putative myosin ATPase
1753	Lalb_Chr19g0132291	Putative protein kinase RLK-Pelle-CrRLK1L-1 family
1754	Lalb_Chr13g0304421	Putative transcription factor NAM family
1755	Lalb_Chr21g0312141	Putative CRIB domain-containing protein
1756	Lalb_Chr01g0003641	Putative exostosin
1757	Lalb_Chr19g0136111	Ribulose bisphosphate carboxylase large chain
1758	Lalb_Chr19g0124931	Putative small heat shock protein HSP20
1759	Lalb_Chr16g0377701	Putative S-adenosyl-L-methionine-dependent methyltransferase
1760	Lalb_Chr07g0180561	Putative proton-exporting ATPase
1761	Lalb_Chr20g0111511	hypothetical protein -BLAST- PREDICTED: ras guanine nucleotide exchange factor P-like
1762	Lalb_Chr19g0137041	No_annotation
1763	Lalb_Chr01g0021831	Putative nucleotidyltransferase
1764	Lalb_Chr02g0154401	Putative transcription factor Hap2/NF-YA family
1765	Lalb_Chr05g0212751	Putative transcription factor MYB/SANT family
1766	Lalb_Chr05g0217401	hypothetical protein -BLAST- PREDICTED: CLAVATA3/ESR (CLE)-related protein 25-like isoform X2
1767	Lalb_Chr24g0393361	Putative The fantastic four family protein
1768	Lalb_Chr17g0342121	hypothetical protein -BLAST- PREDICTED: CLAVATA3/ESR (CLE)-related protein 43
1769	Lalb_Chr04g0255381	hypothetical protein
1770	Lalb_Chr07g0190441	No_annotation
1771	Lalb_Chr01g0017521	Putative transcription factor C2H2 family
1772	Lalb_Chr25g0288901	Putative major facilitator superfamily domain-containing protein
1773	Lalb_Chr02g0152321	Putative transcription factor C2H2 family
1774	Lalb_Chr10g0097351	Putative C2 domain-containing protein
1775	Lalb_Chr04g0257691	Putative multi antimicrobial extrusion protein
1776	Lalb_Chr19g0131701	Putative dehydrin
1777	Lalb_Chr16g0378991	hypothetical protein
1778	Lalb_Chr23g0267221	hypothetical protein
1779	Lalb_Chr08g0234391	hypothetical protein -BLAST- GPI-anchored CFEM domain protein A-like
1780	Lalb_Chr22g0351891	Putative transcription factor MYB-HB-like family
1781	Lalb_Chr14g0369581	Putative knottin
1782	Lalb_Chr24g0393051	putative protein
1783	Lalb_Chr01g0003691	hypothetical protein
1784	Lalb_Chr02g0147671	Putative inositol 3-alpha-galactosyltransferase
1785	Lalb_Chr22g0360591	Putative transcription factor C2C2-CO-like family
1786	Lalb_Chr20g0113731	hypothetical protein -BLAST- transmembrane protein
1787	Lalb_Chr22g0356581	hypothetical protein
1788	Lalb_Chr09g0325831	Putative transcription factor MADS-MIKC family
1789	Lalb_Chr10g0102311	putative protein
1790	Lalb_Chr14g0367491	Putative phosphoenolpyruvate carboxylase
1791	Lalb_Chr25g0285331	Putative (S)-2-hydroxy-acid oxidase
1792	Lalb_Chr12g0198721	Putative cupredoxin

## Sheet: genes_profile_2
	Gene list of profile 2			GO enrichment
	Genes	description		ID	Description	GeneRatio	BgRatio	pvalue	p.adjust	qvalue	Count	geneID
1	Lalb_Chr12g0203051	Putative DNA helicase chromatin remodeling SNF2 family		GO:0007018	microtubule-based movement	58/1422	145/23493	7.15716e-33	5.91897e-30	5.18329e-30	58	Lalb_Chr03g0042241/Lalb_Chr16g0381571/Lalb_Chr15g0081891/Lalb_Chr21g0312151/Lalb_Chr07g0181401/Lalb_Chr02g0150271/Lalb_Chr14g0370981/Lalb_Chr24g0393321/Lalb_Chr09g0328141/Lalb_Chr08g0242521/Lalb_Chr04g0248051/Lalb_Chr02g0148241/Lalb_Chr02g0154841/Lalb_Chr20g0122651/Lalb_Chr04g0252841/Lalb_Chr21g0310691/Lalb_Chr24g0397921/Lalb_Chr02g0153221/Lalb_Chr25g0285251/Lalb_Chr12g0200701/Lalb_Chr18g0060111/…
2	Lalb_Chr15g0082101	hypothetical protein -BLAST- PREDICTED: arabinogalactan protein 1-like		GO:0051301	cell division	73/1422	295/23493	1.17746e-25	4.8688e-23	4.26364e-23	73	Lalb_Chr09g0323381/Lalb_Chr19g0135161/Lalb_Chr03g0033701/Lalb_Chr02g0156531/Lalb_Chr17g0346261/Lalb_Chr16g0376851/Lalb_Chr10g0101501/Lalb_Chr01g0008261/Lalb_Chr08g0230731/Lalb_Chr20g0122651/Lalb_Chr04g0247071/Lalb_Chr18g0060111/Lalb_Chr21g0317091/Lalb_Chr05g0226321/Lalb_Chr16g0378721/Lalb_Chr14g0365621/Lalb_Chr01g0011931/Lalb_Chr09g0320571/Lalb_Chr20g0108171/Lalb_Chr14g0365031/Lalb_Chr07g0190931/…
3	Lalb_Chr16g0380521	Putative transcription factor C2H2 family		GO:0006260	DNA replication	36/1422	118/23493	1.92055e-16	5.29431e-14	4.63627e-14	36	Lalb_Chr08g0238751/Lalb_Chr23g0272641/Lalb_Chr18g0050611/Lalb_Chr15g0085521/Lalb_Chr12g0197221/Lalb_Chr13g0302831/Lalb_Chr01g0000781/Lalb_Chr25g0285731/Lalb_Chr21g0309181/Lalb_Chr18g0058241/Lalb_Chr08g0241231/Lalb_Chr06g0167231/Lalb_Chr16g0380751/Lalb_Chr13g0304081/Lalb_Chr07g0180521/Lalb_Chr10g0098211/Lalb_Chr17g0345101/Lalb_Chr15g0082601/Lalb_Chr24g0397081/Lalb_Chr03g0038151/Lalb_Chr20g0123591/…
4	Lalb_Chr10g0099021	Putative protein kinase RLK-Pelle-LRR-XI-1 family		GO:0044772	mitotic cell cycle phase transition	21/1422	60/23493	1.86669e-11	3.85937e-09	3.37968e-09	21	Lalb_Chr21g0308421/Lalb_Chr10g0101501/Lalb_Chr16g0377251/Lalb_Chr16g0391521/Lalb_Chr14g0365621/Lalb_Chr20g0108171/Lalb_Chr05g0211901/Lalb_Chr10g0106101/Lalb_Chr08g0245431/Lalb_Chr04g0249321/Lalb_Chr04g0262591/Lalb_Chr08g0243821/Lalb_Chr09g0321281/Lalb_Chr08g0241201/Lalb_Chr11g0062771/Lalb_Chr02g0145361/Lalb_Chr11g0063951/Lalb_Chr22g0354811/Lalb_Chr23g0267361/Lalb_Chr03g0029081/Lalb_Chr16g0378701
5	Lalb_Chr03g0042241	Putative plus-end-directed kinesin ATPase		GO:0032508	DNA duplex unwinding	36/1422	173/23493	5.5563e-11	9.19012e-09	8.04787e-09	36	Lalb_Chr12g0203051/Lalb_Chr15g0085521/Lalb_Chr12g0197221/Lalb_Chr22g0351281/Lalb_Chr13g0302831/Lalb_Chr18g0058241/Lalb_Chr07g0188661/Lalb_Chr03g0033681/Lalb_Chr04g0259941/Lalb_Chr16g0380751/Lalb_Chr18g0050591/Lalb_Chr13g0299021/Lalb_Chr18g0051851/Lalb_Chr01g0000061/Lalb_Chr19g0133401/Lalb_Chr09g0324051/Lalb_Chr19g0138871/Lalb_Chr20g0123591/Lalb_Chr22g0355251/Lalb_Chr07g0179611/Lalb_Chr15g0088941/…
6	Lalb_Chr01g0009411	Putative plus-end-directed kinesin ATPase		GO:0006270	DNA replication initiation	11/1422	16/23493	1.26794e-10	1.74765e-08	1.53043e-08	11	Lalb_Chr05g0222331/Lalb_Chr07g0188661/Lalb_Chr04g0259941/Lalb_Chr04g0252271/Lalb_Chr18g0051851/Lalb_Chr19g0138871/Lalb_Chr07g0179611/Lalb_Chr03g0025441/Lalb_Chr03g0041521/Lalb_Chr17g0344991/Lalb_Chr23g0265011
7	Lalb_Chr03g0028651	Putative laccase		GO:0006281	DNA repair	42/1422	251/23493	1.89923e-09	2.04947e-07	1.79474e-07	42	Lalb_Chr03g0042241/Lalb_Chr15g0085521/Lalb_Chr12g0197221/Lalb_Chr11g0068591/Lalb_Chr13g0302831/Lalb_Chr24g0396201/Lalb_Chr03g0037131/Lalb_Chr21g0309181/Lalb_Chr01g0009291/Lalb_Chr22g0351771/Lalb_Chr08g0241231/Lalb_Chr02g0147421/Lalb_Chr07g0180891/Lalb_Chr08g0232301/Lalb_Chr16g0380751/Lalb_Chr07g0180521/Lalb_Chr13g0299021/Lalb_Chr10g0101751/Lalb_Chr08g0235411/Lalb_Chr20g0123591/Lalb_Chr25g0278901/…
8	Lalb_Chr21g0308421	Putative cyclin A2		GO:0007094	mitotic spindle assembly checkpoint	9/1422	12/23493	1.98256e-09	2.04947e-07	1.79474e-07	9	Lalb_Chr19g0135161/Lalb_Chr08g0230731/Lalb_Chr10g0095291/Lalb_Chr11g0075041/Lalb_Chr23g0270831/Lalb_Chr08g0241621/Lalb_Chr17g0338141/Lalb_Chr10g0098531/Lalb_Chr10g0098521
9	Lalb_Chr16g0381571	Putative minus-end-directed kinesin ATPase		GO:0000727	double-strand break repair via break-induced replication	10/1422	16/23493	3.66339e-09	3.12339e-07	2.73517e-07	10	Lalb_Chr07g0188661/Lalb_Chr04g0259941/Lalb_Chr18g0051851/Lalb_Chr12g0210541/Lalb_Chr19g0138871/Lalb_Chr07g0179611/Lalb_Chr03g0025441/Lalb_Chr03g0041521/Lalb_Chr17g0344991/Lalb_Chr20g0115601
10	Lalb_Chr08g0241481	Putative LysM domain-containing protein		GO:0006298	mismatch repair	13/1422	29/23493	3.77677e-09	3.12339e-07	2.73517e-07	13	Lalb_Chr13g0302331/Lalb_Chr10g0100201/Lalb_Chr15g0078211/Lalb_Chr16g0380061/Lalb_Chr02g0146251/Lalb_Chr04g0251361/Lalb_Chr04g0248341/Lalb_Chr16g0380071/Lalb_Chr21g0309161/Lalb_Chr21g0309151/Lalb_Chr16g0379511/Lalb_Chr16g0379501/Lalb_Chr16g0380081
11	Lalb_Chr01g0001001	hypothetical protein -BLAST- PREDICTED: protein CROWDED NUCLEI 3-like		GO:0000079	regulation of cyclin-dependent protein serine/threonine kinase activity	22/1422	87/23493	6.91188e-09	5.19648e-07	4.5506e-07	22	Lalb_Chr21g0308421/Lalb_Chr10g0101501/Lalb_Chr16g0377251/Lalb_Chr16g0391521/Lalb_Chr14g0365621/Lalb_Chr20g0108171/Lalb_Chr05g0211901/Lalb_Chr10g0106101/Lalb_Chr08g0245431/Lalb_Chr04g0249321/Lalb_Chr19g0136871/Lalb_Chr04g0262591/Lalb_Chr08g0243821/Lalb_Chr09g0321281/Lalb_Chr08g0241201/Lalb_Chr11g0062771/Lalb_Chr02g0145361/Lalb_Chr11g0063951/Lalb_Chr22g0354811/Lalb_Chr23g0267361/Lalb_Chr01g0021471/…
12	Lalb_Chr08g0238751	Putative ribonucleoside-diphosphate reductase		GO:0006310	DNA recombination	21/1422	81/23493	9.35936e-09	6.45016e-07	5.64846e-07	21	Lalb_Chr15g0085521/Lalb_Chr13g0302331/Lalb_Chr12g0197221/Lalb_Chr13g0302831/Lalb_Chr24g0396201/Lalb_Chr21g0309181/Lalb_Chr07g0180891/Lalb_Chr08g0232301/Lalb_Chr16g0380751/Lalb_Chr07g0180521/Lalb_Chr01g0000061/Lalb_Chr20g0123591/Lalb_Chr15g0086691/Lalb_Chr18g0055211/Lalb_Chr14g0362241/Lalb_Chr20g0114131/Lalb_Chr01g0019561/Lalb_Chr19g0127081/Lalb_Chr06g0167541/Lalb_Chr06g0167511/Lalb_Chr06g0167521
13	Lalb_Chr09g0323381	Putative microtubule-associated protein RP		GO:0000278	mitotic cell cycle	17/1422	58/23493	3.29024e-08	2.0931e-06	1.83295e-06	17	Lalb_Chr11g0064691/Lalb_Chr19g0130801/Lalb_Chr02g0141071/Lalb_Chr13g0291341/Lalb_Chr11g0068591/Lalb_Chr02g0144891/Lalb_Chr21g0305061/Lalb_Chr22g0357771/Lalb_Chr06g0161151/Lalb_Chr01g0015201/Lalb_Chr24g0398701/Lalb_Chr02g0156251/Lalb_Chr08g0235411/Lalb_Chr02g0152301/Lalb_Chr18g0046191/Lalb_Chr24g0398621/Lalb_Chr21g0313811
14	Lalb_Chr15g0081891	Putative plus-end-directed kinesin ATPase		GO:0007049	cell cycle	19/1422	89/23493	1.23984e-06	7.32393e-05	6.41363e-05	19	Lalb_Chr03g0033701/Lalb_Chr01g0008261/Lalb_Chr21g0317091/Lalb_Chr01g0011931/Lalb_Chr14g0365031/Lalb_Chr07g0190931/Lalb_Chr02g0157001/Lalb_Chr09g0320321/Lalb_Chr19g0136871/Lalb_Chr01g0011941/Lalb_Chr19g0132881/Lalb_Chr04g0259941/Lalb_Chr05g0220271/Lalb_Chr17g0341241/Lalb_Chr20g0115901/Lalb_Chr01g0008271/Lalb_Chr06g0163781/Lalb_Chr14g0370801/Lalb_Chr10g0106581
15	Lalb_Chr02g0150901	Putative thioredoxin-like protein		GO:0031145	anaphase-promoting complex-dependent catabolic process	10/1422	27/23493	2.08632e-06	0.000111394	9.75485e-05	10	Lalb_Chr16g0376851/Lalb_Chr09g0320571/Lalb_Chr19g0139701/Lalb_Chr10g0106571/Lalb_Chr06g0174721/Lalb_Chr03g0031181/Lalb_Chr06g0174731/Lalb_Chr05g0211471/Lalb_Chr19g0133161/Lalb_Chr10g0106581
16	Lalb_Chr11g0064691	Tubulin alpha-1 chain		GO:0006259	DNA metabolic process	11/1422	33/23493	2.15514e-06	0.000111394	9.75485e-05	11	Lalb_Chr18g0050611/Lalb_Chr01g0000781/Lalb_Chr13g0304081/Lalb_Chr10g0098211/Lalb_Chr15g0082601/Lalb_Chr24g0397081/Lalb_Chr07g0189951/Lalb_Chr17g0340601/Lalb_Chr01g0000771/Lalb_Chr04g0250441/Lalb_Chr01g0004131
17	Lalb_Chr09g0322481	Putative DNA helicase chromatin remodeling SNF2 family		GO:0007076	mitotic chromosome condensation	8/1422	19/23493	7.3151e-06	0.000355858	0.000311628	8	Lalb_Chr02g0156531/Lalb_Chr03g0028581/Lalb_Chr18g0051641/Lalb_Chr19g0136071/Lalb_Chr19g0136061/Lalb_Chr15g0084951/Lalb_Chr18g0051631/Lalb_Chr06g0173601
18	Lalb_Chr18g0058431	Putative bicarbonate transporter		GO:0045132	meiotic chromosome segregation	6/1422	10/23493	8.27295e-06	0.000380096	0.000332853	6	Lalb_Chr21g0312871/Lalb_Chr06g0169891/Lalb_Chr12g0204461/Lalb_Chr18g0056351/Lalb_Chr16g0379511/Lalb_Chr16g0379501
19	Lalb_Chr01g0017281	hypothetical protein		GO:0007131	reciprocal meiotic recombination	11/1422	40/23493	1.73875e-05	0.000718975	0.000629612	11	Lalb_Chr23g0273351/Lalb_Chr21g0314581/Lalb_Chr07g0189931/Lalb_Chr16g0380061/Lalb_Chr16g0377031/Lalb_Chr05g0218461/Lalb_Chr16g0380071/Lalb_Chr16g0379511/Lalb_Chr16g0379501/Lalb_Chr10g0102391/Lalb_Chr16g0380081
20	Lalb_Chr21g0312151	Putative plus-end-directed kinesin ATPase		GO:0048829	root cap development	11/1422	40/23493	1.73875e-05	0.000718975	0.000629612	11	Lalb_Chr23g0270891/Lalb_Chr25g0284001/Lalb_Chr01g0022951/Lalb_Chr01g0001731/Lalb_Chr03g0043091/Lalb_Chr06g0174721/Lalb_Chr06g0162381/Lalb_Chr06g0174731/Lalb_Chr08g0241561/Lalb_Chr07g0193481/Lalb_Chr22g0350271
21	Lalb_Chr06g0168991	Putative transcription factor interactor and regulator AUX-IAA family		GO:0000911	cytokinesis by cell plate formation	12/1422	50/23493	3.2645e-05	0.00128559	0.0011258	12	Lalb_Chr07g0181401/Lalb_Chr09g0328141/Lalb_Chr19g0131301/Lalb_Chr02g0148231/Lalb_Chr02g0149941/Lalb_Chr03g0030661/Lalb_Chr21g0306461/Lalb_Chr20g0123401/Lalb_Chr06g0164771/Lalb_Chr01g0016831/Lalb_Chr01g0010621/Lalb_Chr01g0016821
22	Lalb_Chr16g0381611	Putative transcription factor AP2-EREBP family		GO:0006364	rRNA processing	22/1422	140/23493	3.56232e-05	0.00133911	0.00117267	22	Lalb_Chr02g0146891/Lalb_Chr18g0057911/Lalb_Chr01g0001461/Lalb_Chr21g0316111/Lalb_Chr12g0209881/Lalb_Chr07g0194231/Lalb_Chr22g0359191/Lalb_Chr19g0139381/Lalb_Chr02g0143021/Lalb_Chr20g0113911/Lalb_Chr13g0297781/Lalb_Chr03g0024791/Lalb_Chr15g0082251/Lalb_Chr14g0364491/Lalb_Chr07g0182801/Lalb_Chr12g0199961/Lalb_Chr22g0355791/Lalb_Chr06g0167921/Lalb_Chr13g0297791/Lalb_Chr24g0396321/Lalb_Chr20g0113881/…
23	Lalb_Chr07g0181401	Putative plus-end-directed kinesin ATPase		GO:0006334	nucleosome assembly	13/1422	59/23493	4.09912e-05	0.0014739	0.00129071	13	Lalb_Chr22g0353371/Lalb_Chr13g0303281/Lalb_Chr16g0376731/Lalb_Chr07g0180891/Lalb_Chr12g0199851/Lalb_Chr08g0232301/Lalb_Chr07g0177991/Lalb_Chr01g0000061/Lalb_Chr03g0038151/Lalb_Chr12g0199841/Lalb_Chr10g0104371/Lalb_Chr13g0299641/Lalb_Chr19g0136891
24	Lalb_Chr11g0075641	hypothetical protein		GO:0051225	spindle assembly	11/1422	45/23493	5.773e-05	0.00198928	0.00174203	11	Lalb_Chr09g0323381/Lalb_Chr20g0122651/Lalb_Chr18g0060111/Lalb_Chr05g0226321/Lalb_Chr16g0378721/Lalb_Chr16g0383241/Lalb_Chr05g0213441/Lalb_Chr12g0196821/Lalb_Chr02g0145071/Lalb_Chr14g0371661/Lalb_Chr17g0341031
25	Lalb_Chr03g0041291	Putative transcription regulator SAP family		GO:0007052	mitotic spindle organization	6/1422	14/23493	9.58097e-05	0.00316938	0.00277545	6	Lalb_Chr08g0242521/Lalb_Chr04g0252841/Lalb_Chr11g0064981/Lalb_Chr17g0344541/Lalb_Chr12g0204461/Lalb_Chr05g0226211
26	Lalb_Chr18g0060201	hypothetical protein -BLAST- PREDICTED: myb-like protein X		GO:0000226	microtubule cytoskeleton organization	11/1422	48/23493	0.000108704	0.00345764	0.00302788	11	Lalb_Chr16g0377581/Lalb_Chr19g0131301/Lalb_Chr02g0149941/Lalb_Chr20g0115891/Lalb_Chr15g0081761/Lalb_Chr22g0354461/Lalb_Chr19g0132881/Lalb_Chr02g0156251/Lalb_Chr20g0115901/Lalb_Chr08g0230671/Lalb_Chr00c48g0412961
27	Lalb_Chr08g0244451	Putative cupredoxin		GO:0031110	regulation of microtubule polymerization or depolymerization	5/1422	10/23493	0.000157278	0.00464532	0.00406795	5	Lalb_Chr09g0323381/Lalb_Chr05g0226321/Lalb_Chr16g0378721/Lalb_Chr05g0213441/Lalb_Chr12g0196821
28	Lalb_Chr17g0348291	Putative transcription factor bHLH family		GO:0045842	positive regulation of mitotic metaphase/anaphase transition	5/1422	10/23493	0.000157278	0.00464532	0.00406795	5	Lalb_Chr10g0106571/Lalb_Chr06g0174721/Lalb_Chr03g0031181/Lalb_Chr06g0174731/Lalb_Chr10g0106581
29	Lalb_Chr19g0135161	Putative protein kinase BUB family		GO:0007010	cytoskeleton organization	13/1422	68/23493	0.000191266	0.00545437	0.00477644	13	Lalb_Chr11g0064691/Lalb_Chr19g0130801/Lalb_Chr02g0141071/Lalb_Chr13g0291341/Lalb_Chr02g0144891/Lalb_Chr21g0305061/Lalb_Chr05g0222631/Lalb_Chr22g0357771/Lalb_Chr06g0161151/Lalb_Chr24g0398701/Lalb_Chr14g0365791/Lalb_Chr07g0180581/Lalb_Chr11g0068281
30	Lalb_Chr02g0150271	Putative plus-end-directed kinesin ATPase		GO:0000470	maturation of LSU-rRNA	7/1422	22/23493	0.000223339	0.0061567	0.00539147	7	Lalb_Chr01g0015961/Lalb_Chr10g0107581/Lalb_Chr14g0376041/Lalb_Chr11g0067891/Lalb_Chr13g0302591/Lalb_Chr06g0173361/Lalb_Chr02g0155161
31	Lalb_Chr03g0033701	Putative protein-serine		GO:0009734	auxin-activated signaling pathway	25/1422	195/23493	0.000318042	0.00848455	0.00742999	25	Lalb_Chr06g0168991/Lalb_Chr08g0232751/Lalb_Chr16g0386981/Lalb_Chr23g0270891/Lalb_Chr01g0022951/Lalb_Chr01g0001731/Lalb_Chr03g0043091/Lalb_Chr19g0138171/Lalb_Chr24g0398181/Lalb_Chr03g0037901/Lalb_Chr13g0299311/Lalb_Chr09g0325281/Lalb_Chr12g0199051/Lalb_Chr06g0162381/Lalb_Chr12g0206551/Lalb_Chr08g0241561/Lalb_Chr14g0373551/Lalb_Chr07g0193481/Lalb_Chr22g0350271/Lalb_Chr20g0117141/Lalb_Chr07g0185631/…
32	Lalb_Chr04g0259901	Putative 1		GO:0022607	cellular component assembly	5/1422	12/23493	0.000446244	0.0115326	0.0100992	5	Lalb_Chr07g0181401/Lalb_Chr04g0253201/Lalb_Chr16g0380751/Lalb_Chr21g0314581/Lalb_Chr16g0377031
33	Lalb_Chr16g0377581	Putative protein kinase RLK-Pelle-LRR-VII-3 family		GO:0032501	multicellular organismal process	7/1422	25/23493	0.000536412	0.0134428	0.011772	7	Lalb_Chr13g0299501/Lalb_Chr22g0355801/Lalb_Chr10g0103071/Lalb_Chr13g0291671/Lalb_Chr12g0208411/Lalb_Chr25g0288591/Lalb_Chr16g0380811
34	Lalb_Chr09g0321621	putative protein		GO:0007015	actin filament organization	11/1422	59/23493	0.000730639	0.0177717	0.0155628	11	Lalb_Chr14g0365621/Lalb_Chr20g0108171/Lalb_Chr10g0106101/Lalb_Chr04g0253201/Lalb_Chr04g0249321/Lalb_Chr11g0067891/Lalb_Chr20g0108271/Lalb_Chr11g0074421/Lalb_Chr21g0311121/Lalb_Chr20g0113391/Lalb_Chr20g0113401
35	Lalb_Chr24g0401971	Putative cupredoxin
36	Lalb_Chr04g0248951	hypothetical protein -BLAST- PREDICTED: protein JASON isoform X2
37	Lalb_Chr14g0370981	Putative plus-end-directed kinesin ATPase
38	Lalb_Chr11g0062701	Putative cyclin B3
39	Lalb_Chr02g0152091	Putative ribonuclease H
40	Lalb_Chr16g0378621	Putative histone-lysine N-methyltransferase chromatin remodeling SET family
41	Lalb_Chr21g0306681	Putative Rho GTPase activation protein
42	Lalb_Chr06g0166071	hypothetical protein
43	Lalb_Chr02g0145751	Putative protein kinase RLK-Pelle-LRR-III family
44	Lalb_Chr24g0393321	Putative plus-end-directed kinesin ATPase
45	Lalb_Chr22g0352491	Putative mitogen-activated protein kinase kinase STE-STE7 family
46	Lalb_Chr02g0156531	Putative condensin complex subunit 1
47	Lalb_Chr14g0376131	Putative transcription factor TUBBY family
48	Lalb_Chr18g0056371	hypothetical protein
49	Lalb_Chr24g0395761	Putative centromere protein C
50	Lalb_Chr18g0054641	Putative xanthine
51	Lalb_Chr09g0328141	Putative plus-end-directed kinesin ATPase transcription factor bZIP family
52	Lalb_Chr05g0226071	hypothetical protein -BLAST- PREDICTED: lysine-rich arabinogalactan protein 18-like isoform X2
53	Lalb_Chr19g0131301	Putative microtubule-associated protein
54	Lalb_Chr18g0054911	Putative protein-serine
55	Lalb_Chr13g0297371	Putative Nop domain-containing protein
56	Lalb_Chr25g0282871	Putative Galactose-binding domain-containing protein
57	Lalb_Chr03g0029561	Putative TPX2 central domain-containing protein
58	Lalb_Chr01g0014921	Putative abnormal spindle-like microcephaly-associated protein
59	Lalb_Chr10g0102431	Putative S-adenosyl-L-methionine-dependent methyltransferase
60	Lalb_Chr17g0346261	Putative transcription factor WD40-like family
61	Lalb_Chr23g0278421	hypothetical protein
62	Lalb_Chr16g0376851	Putative aminoacyltransferase
63	Lalb_Chr08g0233171	Putative Snf7 family protein
64	Lalb_Chr01g0012561	Putative cyclin B3
65	Lalb_Chr19g0126131	Putative calponin domain-containing protein
66	Lalb_Chr17g0349321	Putative C2 domain-containing protein
67	Lalb_Chr08g0242521	hypothetical protein -BLAST- PREDICTED: kinesin-like protein KIN-4C
68	Lalb_Chr15g0081261	Putative alpha
69	Lalb_Chr10g0101501	Putative cyclin
70	Lalb_Chr01g0021991	Putative glyoxalase
71	Lalb_Chr22g0351091	hypothetical protein -BLAST- PREDICTED: trichohyalin-like isoform X1
72	Lalb_Chr23g0267011	Putative transcription factor B3-Domain family
73	Lalb_Chr01g0015761	Putative nepenthesin
74	Lalb_Chr04g0248051	Putative plus-end-directed kinesin ATPase
75	Lalb_Chr02g0148241	Putative minus-end-directed kinesin ATPase
76	Lalb_Chr15g0082371	Putative protein kinase RLK-Pelle-LRR-XI-1 family
77	Lalb_Chr03g0027021	Putative mitogen-activated protein kinase CMGC-MAPK family
78	Lalb_Chr19g0130801	Putative purine-nucleoside phosphorylase
79	Lalb_Chr14g0373341	Putative plus-end-directed kinesin ATPase
80	Lalb_Chr01g0008261	Putative protein-serine
81	Lalb_Chr22g0356041	hypothetical protein
82	Lalb_Chr02g0148231	hypothetical protein -BLAST- PREDICTED: microtubule-binding protein TANGLED-like
83	Lalb_Chr20g0120091	Putative protein kinase RLK-Pelle-LRR-III family
84	Lalb_Chr02g0157971	hypothetical protein -BLAST- PREDICTED: protein WVD2-like 7 isoform X2
85	Lalb_Chr01g0019731	Putative NAD(+) ADP-ribosyltransferase
86	Lalb_Chr16g0377251	Putative cyclin
87	Lalb_Chr09g0321731	hypothetical protein
88	Lalb_Chr02g0154841	Putative plus-end-directed kinesin ATPase
89	Lalb_Chr01g0009981	Putative transcription factor interactor and regulator FHA-SMAD family
90	Lalb_Chr08g0230731	Putative mitotic spindle checkpoint protein Mad2
91	Lalb_Chr07g0189371	Putative tRNA (guanine(10)-N(2))-methyltransferase
92	Lalb_Chr20g0122651	Putative minus-end-directed kinesin ATPase
93	Lalb_Chr20g0120991	putative protein
94	Lalb_Chr16g0376621	hypothetical protein
95	Lalb_Chr19g0124191	Putative protein kinase RLK-Pelle-LRR-III family
96	Lalb_Chr04g0252841	Putative plus-end-directed kinesin ATPase
97	Lalb_Chr02g0149941	Putative microtubule-associated protein
98	Lalb_Chr18g0055771	Putative protein kinase ULK-ULK4 family
99	Lalb_Chr10g0095291	Putative mitotic spindle checkpoint protein Bub1
100	Lalb_Chr18g0045651	Putative mitogen-activated protein kinase kinase kinase STE-STE11 family
101	Lalb_Chr05g0216901	putative protein
102	Lalb_Chr08g0232751	Putative transcription factor ARF family
103	Lalb_Chr02g0145111	hypothetical protein
104	Lalb_Chr21g0310691	Putative minus-end-directed kinesin ATPase
105	Lalb_Chr16g0391521	Putative cyclin
106	Lalb_Chr24g0397921	Putative plus-end-directed kinesin ATPase
107	Lalb_Chr02g0147801	putative protein
108	Lalb_Chr02g0153221	Putative plus-end-directed kinesin ATPase
109	Lalb_Chr23g0272641	DNA polymerase delta catalytic subunit
110	Lalb_Chr24g0395661	hypothetical protein -BLAST- PREDICTED: trichohyalin-like isoform X1
111	Lalb_Chr24g0396451	Putative IQ motif
112	Lalb_Chr05g0224721	Putative GMP synthase (glutamine-hydrolyzing)
113	Lalb_Chr04g0254461	Putative RNA helicase
114	Lalb_Chr09g0329131	Putative protein S-acyltransferase
115	Lalb_Chr04g0247071	Putative methyltransferase chromatin regulator PHD family
116	Lalb_Chr25g0285251	Putative minus-end-directed kinesin ATPase
117	Lalb_Chr23g0265781	hypothetical protein
118	Lalb_Chr12g0200701	Putative plus-end-directed kinesin ATPase
119	Lalb_Chr24g0393581	Putative xyloglucan:xyloglucosyl transferase
120	Lalb_Chr22g0359981	Putative histone-lysine N-methyltransferase chromatin remodeling SET family
121	Lalb_Chr07g0178631	putative protein
122	Lalb_Chr20g0120031	Putative glucan 1
123	Lalb_Chr16g0386981	Putative membrane transport protein
124	Lalb_Chr03g0029601	putative protein
125	Lalb_Chr18g0060111	Putative minus-end-directed kinesin ATPase
126	Lalb_Chr23g0270891	Putative amino acid transporter
127	Lalb_Chr02g0144041	hypothetical protein
128	Lalb_Chr14g0367101	putative protein
129	Lalb_Chr00c48g0412791	Putative plus-end-directed kinesin ATPase
130	Lalb_Chr21g0317091	putative protein
131	Lalb_Chr05g0224221	Putative chromatin remodeling & transcriptional activation HMG family
132	Lalb_Chr05g0212401	hypothetical protein -BLAST- PREDICTED: acidic leucine-rich nuclear phosphoprotein 32 family member E-like
133	Lalb_Chr05g0229731	Putative vacuolar protein sorting-associated protein Ist1
134	Lalb_Chr05g0226321	Putative microtubule-associated protein RP
135	Lalb_Chr11g0064981	hypothetical protein -BLAST- PREDICTED: kinesin-like protein KIN-4C isoform X1
136	Lalb_Chr18g0046901	Putative cellulase
137	Lalb_Chr16g0378721	Putative microtubule-associated protein RP
138	Lalb_Chr18g0050611	Putative proliferating cell nuclear antigen
139	Lalb_Chr17g0337141	hypothetical protein
140	Lalb_Chr23g0269491	Putative transcription factor MYB-HB-like family
141	Lalb_Chr03g0041971	Putative protein kinase RLK-Pelle-LRR-XI-1 family
142	Lalb_Chr14g0365621	Putative cyclin A2
143	Lalb_Chr03g0030741	Putative transcription factor MYC
144	Lalb_Chr15g0085521	Putative DNA helicase
145	Lalb_Chr08g0243681	Putative methyltransferase
146	Lalb_Chr21g0311831	Putative protein kinase RLK-Pelle-LRR-IV family
147	Lalb_Chr06g0168521	Putative transcription factor AP2-EREBP family
148	Lalb_Chr02g0141071	Putative purine-nucleoside phosphorylase
149	Lalb_Chr05g0225041	Putative transcription factor GRAS family
150	Lalb_Chr13g0291341	Putative purine-nucleoside phosphorylase
151	Lalb_Chr01g0022711	Putative glutamate-5-semialdehyde dehydrogenase
152	Lalb_Chr24g0395111	Putative histone deacetylase
153	Lalb_Chr01g0011931	Putative protein-serine
154	Lalb_Chr16g0391371	Putative tetratricopeptide-like helical domain
155	Lalb_Chr01g0015961	Putative ribosomal protein L1
156	Lalb_Chr01g0001751	Putative thaumatin
157	Lalb_Chr21g0318701	Putative structural maintenance of chromosomes protein
158	Lalb_Chr13g0302331	Putative DNA mismatch repair protein MutS
159	Lalb_Chr09g0320571	Putative aminoacyltransferase
160	Lalb_Chr09g0323541	Putative glucan endo-1
161	Lalb_Chr22g0350161	Putative carbamoyl-phosphate synthase (glutamine-hydrolyzing)
162	Lalb_Chr20g0108171	Putative cyclin
163	Lalb_Chr23g0269761	Putative protein kinase Aur family
164	Lalb_Chr23g0278261	Putative plus-end-directed kinesin ATPase
165	Lalb_Chr08g0246461	putative protein
166	Lalb_Chr05g0211901	Putative cyclin B3
167	Lalb_Chr17g0344541	Putative plus-end-directed kinesin ATPase
168	Lalb_Chr01g0013161	hypothetical protein
169	Lalb_Chr11g0075041	Putative mitotic spindle checkpoint protein Bub1
170	Lalb_Chr04g0264361	Putative PPPDE putative peptidase domain-containing protein
171	Lalb_Chr18g0047871	hypothetical protein
172	Lalb_Chr06g0175731	Putative invasin
173	Lalb_Chr19g0137771	Putative thaumatin
174	Lalb_Chr24g0395871	Putative plus-end-directed kinesin ATPase
175	Lalb_Chr14g0368071	Putative plus-end-directed kinesin ATPase
176	Lalb_Chr04g0260091	Putative bicarbonate transporter
177	Lalb_Chr14g0365031	Putative transcription factor WD40-like family
178	Lalb_Chr07g0190931	Putative CRAL-TRIO lipid binding domain
179	Lalb_Chr02g0146891	Putative ribonuclease P
180	Lalb_Chr06g0172261	Putative Nop domain-containing protein
181	Lalb_Chr03g0031761	Putative protein-synthesizing GTPase
182	Lalb_Chr10g0106101	Putative cyclin
183	Lalb_Chr14g0375571	Putative xyloglucan:xyloglucosyl transferase
184	Lalb_Chr04g0250381	Putative protein kinase RLK-Pelle-LRR-III family
185	Lalb_Chr06g0165931	Putative protein kinase RLK-Pelle-LRR-III family
186	Lalb_Chr04g0260731	hypothetical protein -BLAST- PREDICTED: microtubule-binding protein TANGLED
187	Lalb_Chr05g0224051	Putative 1-phosphatidylinositol 4-kinase
188	Lalb_Chr02g0148221	Putative mitogen-activated protein kinase kinase kinase STE-STE11 family
189	Lalb_Chr22g0355071	Putative remorin
190	Lalb_Chr09g0321331	Putative DNA (cytosine-5-)-methyltransferase
191	Lalb_Chr01g0003791	Putative small monomeric GTPase
192	Lalb_Chr17g0345321	Putative cinnamoyl-CoA reductase
193	Lalb_Chr25g0278721	hypothetical protein -BLAST- BnaA09g56450D
194	Lalb_Chr22g0355831	Putative glycosyltransferase
195	Lalb_Chr15g0087631	hypothetical protein
196	Lalb_Chr14g0368061	Putative plus-end-directed kinesin ATPase
197	Lalb_Chr25g0278541	Putative ribosomal protein L34Ae
198	Lalb_Chr04g0253201	Putative glucan 1
199	Lalb_Chr03g0030661	Putative dynamin GTPase
200	Lalb_Chr21g0314691	Putative 23S rRNA-intervening sequence protein
201	Lalb_Chr09g0322111	Putative S-adenosyl-L-methionine-dependent methyltransferase
202	Lalb_Chr21g0307441	Putative oligopeptidase B
203	Lalb_Chr01g0017031	putative protein
204	Lalb_Chr12g0197221	Putative replication factor A protein
205	Lalb_Chr21g0311481	Putative transcription factor AP2-EREBP family
206	Lalb_Chr08g0232661	Putative von Willebrand factor
207	Lalb_Chr01g0020161	hypothetical protein
208	Lalb_Chr18g0056101	Putative heavy metal-associated domain
209	Lalb_Chr12g0198501	hypothetical protein
210	Lalb_Chr14g0374501	Putative sulfate-transporting ATPase
211	Lalb_Chr03g0028581	Putative condensin complex subunit 2
212	Lalb_Chr13g0295021	Putative glucan endo-1
213	Lalb_Chr17g0343731	Putative filament-like plant protein
214	Lalb_Chr02g0157001	putative protein
215	Lalb_Chr22g0351281	Putative DNA helicase
216	Lalb_Chr07g0185151	hypothetical protein
217	Lalb_Chr18g0051681	Putative CLASP domain
218	Lalb_Chr03g0042761	hypothetical protein
219	Lalb_Chr09g0320321	Putative transcription factor WD40-like family
220	Lalb_Chr05g0222331	Putative cellulase
221	Lalb_Chr12g0200211	Putative cucumisin
222	Lalb_Chr10g0100461	Putative RNA helicase
223	Lalb_Chr18g0047601	putative protein
224	Lalb_Chr14g0373871	Putative inorganic diphosphatase
225	Lalb_Chr04g0250881	Putative E3 ubiquitin-protein ligase MARCH
226	Lalb_Chr20g0115891	Putative microtubule-associated protein
227	Lalb_Chr03g0031871	Putative cyclin
228	Lalb_Chr22g0357741	Putative DNA helicase chromatin remodeling SNF2 family
229	Lalb_Chr11g0072971	hypothetical protein
230	Lalb_Chr12g0203561	hypothetical protein -BLAST- protein HEAT INTOLERANT 4
231	Lalb_Chr21g0309841	Putative protein S-acyltransferase
232	Lalb_Chr21g0312291	putative protein
233	Lalb_Chr18g0058361	hypothetical protein -BLAST- PREDICTED: protein CHUP1
234	Lalb_Chr25g0279861	Putative plus-end-directed kinesin ATPase
235	Lalb_Chr19g0139701	Putative aminoacyltransferase
236	Lalb_Chr25g0280621	Putative transcription factor WD40-like family
237	Lalb_Chr07g0183301	Putative Nop domain-containing protein
238	Lalb_Chr03g0035861	Putative transcription factor interactor and regulator FHA-SMAD family
239	Lalb_Chr23g0272401	Putative protein kinase RLK-Pelle-LRR-Xb-1 family
240	Lalb_Chr22g0352291	hypothetical protein
241	Lalb_Chr01g0023811	hypothetical protein
242	Lalb_Chr04g0258031	Putative protein kinase RLK-Pelle-LRR-VII-1 family
243	Lalb_Chr23g0272181	Putative protein kinase RLK-Pelle-LRR-VII-1 family
244	Lalb_Chr16g0387371	Putative histidine kinase
245	Lalb_Chr10g0104611	Putative transcription factor WD40-like family
246	Lalb_Chr13g0301291	Putative transcription repressor PLATZ family
247	Lalb_Chr04g0253021	hypothetical protein -BLAST- PREDICTED: interaptin-like isoform X1
248	Lalb_Chr19g0140281	Putative DNA topoisomerase (ATP-hydrolyzing)
249	Lalb_Chr22g0353371	Putative High mobility group protein HMGA
250	Lalb_Chr05g0224301	Putative protein kinase RLK-Pelle-LRR-III family
251	Lalb_Chr22g0356091	putative protein
252	Lalb_Chr02g0147411	Flap endonuclease 1
253	Lalb_Chr09g0330121	Putative pectinesterase
254	Lalb_Chr05g0228511	hypothetical protein
255	Lalb_Chr13g0298601	Putative N-acetylneuraminate 7-O(or 9-O)-acetyltransferase
256	Lalb_Chr23g0268601	Putative sugar phosphate transporter domain-containing protein
257	Lalb_Chr11g0061601	Putative like-Sm (LSM) domain containing protein
258	Lalb_Chr06g0165591	Putative transcription factor E2F-DP family
259	Lalb_Chr15g0082621	Alpha-glucan phosphorylase
260	Lalb_Chr25g0284001	Putative transcription factor NAM family
261	Lalb_Chr03g0036511	Putative superoxide dismutase
262	Lalb_Chr19g0135311	Putative expansin
263	Lalb_Chr12g0196781	Putative IQ motif
264	Lalb_Chr09g0320301	hypothetical protein
265	Lalb_Chr02g0157991	hypothetical protein -BLAST- PREDICTED: protein WVD2-like 7 isoform X2
266	Lalb_Chr08g0245431	Putative cyclin
267	Lalb_Chr15g0083521	hypothetical protein
268	Lalb_Chr15g0081761	Putative microtubule-associated protein
269	Lalb_Chr09g0323261	Putative transcription factor bHLH family
270	Lalb_Chr11g0064381	Putative transcription factor MYB-HB-like family
271	Lalb_Chr22g0354461	Putative protein kinase RLK-Pelle-LRR-VII-3 family
272	Lalb_Chr17g0342321	Putative formin
273	Lalb_Chr20g0111691	Putative thioredoxin-like protein
274	Lalb_Chr11g0068591	Putative DNA topoisomerase transcription factor interactor and regulator CCHC(Zn) family
275	Lalb_Chr20g0122851	Putative tRNA pseudouridine(55) synthase
276	Lalb_Chr12g0200511	hypothetical protein
277	Lalb_Chr10g0107581	Putative transcription factor WD40-like family
278	Lalb_Chr16g0389941	Putative PPC domain
279	Lalb_Chr05g0211491	Putative 1-phosphatidylinositol 4-kinase
280	Lalb_Chr12g0205941	Putative plus-end-directed kinesin ATPase
281	Lalb_Chr14g0374921	Putative plus-end-directed kinesin ATPase
282	Lalb_Chr10g0103891	hypothetical protein
283	Lalb_Chr02g0144891	Putative tubulin
284	Lalb_Chr22g0353501	Putative transcription factor TIFY family
285	Lalb_Chr03g0025521	Putative Nop domain-containing protein
286	Lalb_Chr01g0000291	Putative BAG domain-containing protein
287	Lalb_Chr03g0041251	Putative cytochrome b561 and DOMON domain-containing protein
288	Lalb_Chr24g0402651	Putative transcription factor MYB-HB-like family
289	Lalb_Chr21g0312871	Putative shugoshin
290	Lalb_Chr03g0026351	Putative transferase
291	Lalb_Chr02g0147781	Putative kelch-type beta propeller
292	Lalb_Chr15g0083151	Putative glucan endo-1
293	Lalb_Chr18g0057911	Putative transcription factor WD40-like family
294	Lalb_Chr10g0105321	Putative protein kinase RLK-Pelle-LRR-III family
295	Lalb_Chr21g0304851	Putative post-transcriptional gene silencing PAZ-Argonaute family
296	Lalb_Chr09g0325961	Putative transcription factor AP2-EREBP family
297	Lalb_Chr14g0373701	Putative nucleoporin interacting component Nup93
298	Lalb_Chr11g0071911	Putative RNA helicase
299	Lalb_Chr01g0004721	Putative glucomannan 4-beta-mannosyltransferase
300	Lalb_Chr13g0302831	Putative replication factor A protein
301	Lalb_Chr20g0112281	Putative PPC domain-containing protein
302	Lalb_Chr06g0166671	Putative protein disulfide-isomerase
303	Lalb_Chr01g0001461	Putative RNA recognition motif domain-containing protein
304	Lalb_Chr21g0307511	Putative leukotriene-A(4) hydrolase
305	Lalb_Chr18g0051641	Putative condensin subunit 1
306	Lalb_Chr15g0084191	hypothetical protein -BLAST- PREDICTED: mucin-17-like isoform X1
307	Lalb_Chr08g0243351	putative protein
308	Lalb_Chr04g0249321	Putative cyclin
309	Lalb_Chr23g0268931	Putative glucan endo-1
310	Lalb_Chr05g0230261	Putative transcription factor ssDNA-binding-TF family
311	Lalb_Chr16g0383241	Putative minus-end-directed kinesin ATPase
312	Lalb_Chr15g0082511	hypothetical protein
313	Lalb_Chr14g0363031	Putative transcription factor C2H2 family
314	Lalb_Chr13g0303281	Putative nucleosome assembly protein (NAP)
315	Lalb_Chr19g0133191	Putative cyclin
316	Lalb_Chr02g0147251	Putative pectinacetylesterase
317	Lalb_Chr12g0198691	Putative aminopeptidase
318	Lalb_Chr15g0084201	Putative thymidylate synthase (FAD)
319	Lalb_Chr05g0211821	Putative PPC domain-containing protein
320	Lalb_Chr04g0251391	Putative glucan endo-1
321	Lalb_Chr13g0302891	Putative X8 domain-containing protein
322	Lalb_Chr15g0088101	hypothetical protein
323	Lalb_Chr15g0088501	Putative QWRF family protein
324	Lalb_Chr03g0041231	Putative cytochrome b561 and DOMON domain-containing protein
325	Lalb_Chr05g0216781	Putative polygalacturonase
326	Lalb_Chr21g0306461	Putative WPP domain
327	Lalb_Chr09g0333691	Putative peptidylprolyl isomerase
328	Lalb_Chr09g0329781	Putative tRNA (guanosine(18)-2'-O)-methyltransferase
329	Lalb_Chr09g0326761	Putative protein kinase RLK-Pelle-WAK-LRK10L-1 family
330	Lalb_Chr06g0161671	Putative ribosomal protein L3
331	Lalb_Chr24g0396201	Putative ATP diphosphatase
332	Lalb_Chr19g0136071	Putative condensin complex subunit 2
333	Lalb_Chr08g0231441	Putative protein kinase RLK-Pelle-LRR-III family
334	Lalb_Chr21g0316111	Putative ribosomal protein S1
335	Lalb_Chr21g0309431	Putative pyridoxal phosphate-dependent transferase
336	Lalb_Chr08g0245351	Putative transcription factor WD40-like family
337	Lalb_Chr17g0341721	Putative transferase for other substituted phosphate groups
338	Lalb_Chr08g0238071	Putative beta-galactosidase
339	Lalb_Chr01g0000781	Putative origin recognition complex
340	Lalb_Chr17g0337051	putative protein
341	Lalb_Chr06g0166261	Putative pectate lyase
342	Lalb_Chr01g0022951	Putative amino acid transporter
343	Lalb_Chr20g0108281	Putative CTP synthase (glutamine hydrolyzing)
344	Lalb_Chr19g0136871	Putative cyclin-dependent kinase
345	Lalb_Chr01g0003281	Putative C2 domain
346	Lalb_Chr04g0262591	Putative cyclin
347	Lalb_Chr01g0020631	hypothetical protein
348	Lalb_Chr23g0270991	Putative LysM domain-containing protein
349	Lalb_Chr05g0213441	Putative microtubule-associated protein RP
350	Lalb_Chr23g0273351	Putative ClpA
351	Lalb_Chr17g0349131	Putative SKP1
352	Lalb_Chr03g0037131	Putative DNA helicase chromatin remodeling SNF2 family
353	Lalb_Chr23g0272761	Putative protein kinase
354	Lalb_Chr06g0172841	hypothetical protein
355	Lalb_Chr17g0344441	hypothetical protein
356	Lalb_Chr03g0034121	Putative smc2
357	Lalb_Chr04g0262411	Putative phospholipase D
358	Lalb_Chr14g0364411	Putative glucan endo-1
359	Lalb_Chr08g0233031	Putative sugar phosphate transporter domain-containing protein
360	Lalb_Chr12g0203281	Putative tetratricopeptide-like helical domain
361	Lalb_Chr25g0285731	Putative DNA polymerase subunit Cdc27
362	Lalb_Chr21g0305061	Putative purine-nucleoside phosphorylase
363	Lalb_Chr18g0047481	Putative protein Networked (NET)
364	Lalb_Chr17g0348261	Putative ribose-phosphate diphosphokinase
365	Lalb_Chr01g0002791	Putative protein-serine
366	Lalb_Chr05g0224821	Putative PPC domain
367	Lalb_Chr16g0377801	Putative transcription factor C2C2-GATA family
368	Lalb_Chr06g0169891	Putative shugoshin
369	Lalb_Chr21g0309181	Putative replication factor A protein
370	Lalb_Chr03g0034311	Putative S-adenosyl-L-methionine-dependent methyltransferase
371	Lalb_Chr08g0241601	hypothetical protein
372	Lalb_Chr08g0235721	hypothetical protein -BLAST- PREDICTED: protein DCL
373	Lalb_Chr17g0340551	Putative ribosome biogenesis protein BRX1
374	Lalb_Chr01g0009291	Putative spleen exonuclease
375	Lalb_Chr02g0156341	Putative interactor of constitutive active ROPs
376	Lalb_Chr19g0137141	Putative protein kinase RLK-Pelle-RLCK-XVI family
377	Lalb_Chr10g0093361	Putative pentatricopeptide
378	Lalb_Chr04g0258161	Putative protein kinase RLK-Pelle-PERK-1 family
379	Lalb_Chr09g0331591	Putative glucan endo-1
380	Lalb_Chr03g0024531	Putative transcription factor C3H family
381	Lalb_Chr06g0165481	Putative phosphoglycerate dehydrogenase
382	Lalb_Chr05g0214981	Putative hydroxymethylglutaryl-CoA reductase (NADPH)
383	Lalb_Chr01g0021311	Putative fasciclin-like arabinogalactan protein
384	Lalb_Chr03g0025961	hypothetical protein
385	Lalb_Chr16g0384241	hypothetical protein -BLAST- PREDICTED: protein CHUP1
386	Lalb_Chr12g0209881	Putative fibrillarin
387	Lalb_Chr11g0073491	Putative tripeptidyl-peptidase II
388	Lalb_Chr16g0376731	Putative peptidylprolyl isomerase
389	Lalb_Chr12g0197441	Putative 50S ribosomal protein L30e
390	Lalb_Chr18g0058241	Putative DNA helicase
391	Lalb_Chr19g0137501	hypothetical protein
392	Lalb_Chr23g0270831	Putative mitogen-activated protein kinase kinase TTK family
393	Lalb_Chr22g0351771	Putative transcription factor WD40-like family
394	Lalb_Chr05g0223311	Putative glucan endo-1
395	Lalb_Chr22g0355771	Putative plus-end-directed kinesin ATPase
396	Lalb_Chr01g0001731	Putative amino acid transporter
397	Lalb_Chr16g0386931	Putative protein kinase RLK-Pelle-LRR-III family
398	Lalb_Chr08g0246451	Putative protein patched
399	Lalb_Chr19g0137011	Putative AMP-dependent synthetase
400	Lalb_Chr02g0160541	putative protein
401	Lalb_Chr13g0303441	Putative protein kinase RLK-Pelle-LRR-XIIIa family
402	Lalb_Chr15g0079921	Putative TIR domain
403	Lalb_Chr02g0158991	putative protein
404	Lalb_Chr14g0365401	putative protein
405	Lalb_Chr01g0012191	Putative PPPDE putative peptidase domain-containing protein
406	Lalb_Chr24g0394551	Putative FAS1 domain-containing protein
407	Lalb_Chr05g0222631	Putative Actin family
408	Lalb_Chr01g0011941	Putative protein-serine
409	Lalb_Chr07g0179421	Putative transcription repressor PLATZ family
410	Lalb_Chr10g0097711	Putative chlorophyll A-B binding protein
411	Lalb_Chr05g0211051	Putative transcription factor Tesmin family
412	Lalb_Chr12g0200551	Putative 5'-nucleotidase
413	Lalb_Chr03g0029201	hypothetical protein
414	Lalb_Chr10g0095331	Putative PPPDE putative peptidase domain-containing protein
415	Lalb_Chr18g0045421	hypothetical protein -BLAST- PREDICTED: synaptonemal complex protein 1-like isoform X1
416	Lalb_Chr06g0170701	Putative histone-lysine N-methyltransferase chromatin remodeling SET family
417	Lalb_Chr15g0086571	Putative glycine hydroxymethyltransferase
418	Lalb_Chr19g0130931	Putative chromosome transmission fidelity protein
419	Lalb_Chr23g0269511	Putative winged helix-turn-helix DNA-binding domain-containing protein
420	Lalb_Chr22g0350341	Putative phosphonate-transporting ATPase
421	Lalb_Chr07g0186251	Putative ER lumen protein retaining receptor
422	Lalb_Chr06g0174961	hypothetical protein
423	Lalb_Chr15g0086641	Putative ribosomal protein L38e
424	Lalb_Chr03g0043091	Putative amino acid transporter
425	Lalb_Chr17g0336561	Putative protein kinase RLK-Pelle-PERK-1 family
426	Lalb_Chr22g0357771	Putative purine-nucleoside phosphorylase
427	Lalb_Chr24g0399131	Putative transcription factor B3-Domain family
428	Lalb_Chr07g0180601	putative protein
429	Lalb_Chr08g0241231	Putative replication factor C subunit 1
430	Lalb_Chr01g0006891	Putative PMR5 domain
431	Lalb_Chr06g0161151	Putative purine-nucleoside phosphorylase
432	Lalb_Chr22g0356011	hypothetical protein
433	Lalb_Chr02g0147421	Flap endonuclease 1
434	Lalb_Chr01g0022851	hypothetical protein
435	Lalb_Chr17g0335631	Putative SWEET sugar transporter
436	Lalb_Chr07g0188661	Putative DNA helicase
437	Lalb_Chr02g0149121	Putative pentatricopeptide
438	Lalb_Chr01g0000911	Putative ATPase
439	Lalb_Chr08g0233081	Putative tripeptidyl-peptidase II
440	Lalb_Chr03g0029141	Putative major sperm protein (MSP)
441	Lalb_Chr01g0006161	Putative minus-end-directed kinesin ATPase
442	Lalb_Chr25g0287221	Putative minus-end-directed kinesin ATPase
443	Lalb_Chr08g0234841	Putative methyltransferase
444	Lalb_Chr18g0060811	Putative transcription factor C2H2 family
445	Lalb_Chr03g0033681	Putative RNA helicase
446	Lalb_Chr07g0194231	Putative fibrillarin
447	Lalb_Chr18g0047501	Putative BRCT domain-containing protein
448	Lalb_Chr03g0027901	Putative histone deacetylase
449	Lalb_Chr21g0315021	Putative nuclear pore complex protein NUP160
450	Lalb_Chr09g0323221	Putative rapid ALkalinization Factor
451	Lalb_Chr05g0220481	Putative protein kinase RLK-Pelle-LRR-XI-1 family
452	Lalb_Chr05g0229651	Putative chromatin remodeling & transcriptional activation HMG family
453	Lalb_Chr06g0167231	Flap endonuclease 1
454	Lalb_Chr19g0132881	Putative microtubule-associated protein
455	Lalb_Chr05g0221721	Putative thaumatin
456	Lalb_Chr09g0328641	putative protein
457	Lalb_Chr23g0271441	Putative transcription factor AP2-EREBP family
458	Lalb_Chr03g0032061	Putative nepenthesin
459	Lalb_Chr16g0383451	putative protein
460	Lalb_Chr12g0197291	Putative kelch-type beta propeller
461	Lalb_Chr02g0146751	Putative chromatin regulator PHD family
462	Lalb_Chr08g0242011	Putative DNA oxidative demethylase
463	Lalb_Chr01g0002321	Putative Nop domain-containing protein
464	Lalb_Chr14g0363081	Putative ankyrin repeat-containing domain-containing protein
465	Lalb_Chr16g0379461	Putative transcription factor HD-ZIP family
466	Lalb_Chr08g0243821	Putative cyclin
467	Lalb_Chr05g0213401	Putative 1
468	Lalb_Chr21g0319291	Putative peroxidase
469	Lalb_Chr07g0180891	Putative ATP diphosphatase
470	Lalb_Chr06g0175031	putative protein
471	Lalb_Chr22g0357751	Putative DNA helicase
472	Lalb_Chr10g0093611	Putative glucan endo-1
473	Lalb_Chr21g0311471	Putative transcription factor AP2-EREBP family
474	Lalb_Chr23g0265131	Putative plus-end-directed kinesin ATPase
475	Lalb_Chr11g0068431	Putative metallo-beta-lactamase
476	Lalb_Chr09g0334251	Putative nepenthesin
477	Lalb_Chr20g0108751	Putative protein Iojap
478	Lalb_Chr15g0082771	Putative transcription factor C2H2 family
479	Lalb_Chr10g0106571	Putative tetratricopeptide-like helical domain
480	Lalb_Chr25g0286731	putative protein
481	Lalb_Chr12g0199851	Putative nucleosome assembly protein (NAP)
482	Lalb_Chr09g0319961	Putative transcription factor Tesmin family
483	Lalb_Chr19g0136061	Putative condensin complex subunit 2
484	Lalb_Chr20g0109781	putative protein
485	Lalb_Chr20g0110611	Putative minus-end-directed kinesin ATPase
486	Lalb_Chr05g0218891	hypothetical protein
487	Lalb_Chr17g0345691	Putative transcription factor B3-Domain family
488	Lalb_Chr19g0139391	Putative enoyl-[acyl-carrier-protein] reductase (NADH)
489	Lalb_Chr03g0036941	Putative RNA recognition motif domain
490	Lalb_Chr08g0232301	Putative ATP diphosphatase
491	Lalb_Chr04g0259941	Putative DNA helicase
492	Lalb_Chr23g0271731	Putative metal-dependent protein hydrolase
493	Lalb_Chr16g0379151	Putative PPC domain-containing protein
494	Lalb_Chr11g0069641	Putative beta-lactamase transcription factor MYB family
495	Lalb_Chr10g0105731	Putative calcium-dependent channel
496	Lalb_Chr25g0287431	hypothetical protein
497	Lalb_Chr20g0120631	Putative ribosomal protein S1
498	Lalb_Chr25g0287841	putative protein
499	Lalb_Chr22g0359191	Putative translation protein
500	Lalb_Chr09g0320411	Putative transcription factor C3H family
501	Lalb_Chr12g0204461	Putative kinetochore protein Nuf2
502	Lalb_Chr20g0113951	Putative RNA helicase
503	Lalb_Chr16g0380751	Putative transcription factor interactor and regulator CCHC(Zn) family
504	Lalb_Chr05g0224761	Putative phosphotransferase with an alcohol group as acceptor
505	Lalb_Chr14g0376041	Putative ribosomal protein L1
506	Lalb_Chr05g0226471	Putative PLC-like phosphodiesterase
507	Lalb_Chr16g0384661	hypothetical protein
508	Lalb_Chr08g0234811	Putative nucleoporin Nup186
509	Lalb_Chr10g0091011	Putative 1
510	Lalb_Chr08g0241521	Putative transcription factor AP2-EREBP family
511	Lalb_Chr14g0375101	Mitochondrial inner membrane translocase subunit Tim17
512	Lalb_Chr14g0366371	Putative IQ motif
513	Lalb_Chr11g0068821	Putative 1-phosphatidylinositol-4-phosphate 5-kinase
514	Lalb_Chr13g0304081	Putative origin recognition complex
515	Lalb_Chr25g0285551	Putative glucan endo-1
516	Lalb_Chr05g0224941	Putative RNA helicase
517	Lalb_Chr21g0305661	Putative transferase
518	Lalb_Chr03g0039791	Putative T-complex protein 1
519	Lalb_Chr16g0391581	Putative CST complex subunit Ten1
520	Lalb_Chr23g0266091	Putative plus-end-directed kinesin ATPase
521	Lalb_Chr20g0110591	Putative minus-end-directed kinesin ATPase
522	Lalb_Chr01g0013481	Putative phospholipid-translocating ATPase
523	Lalb_Chr07g0180521	Putative replication factor A protein
524	Lalb_Chr17g0346451	Putative PRONE domain-containing protein
525	Lalb_Chr01g0015201	Putative rad21
526	Lalb_Chr17g0346571	Putative E3 ubiquitin-protein ligase MARCH
527	Lalb_Chr09g0325901	Putative minus-end-directed kinesin ATPase
528	Lalb_Chr03g0031641	Putative nucleolar complex-associated protein
529	Lalb_Chr25g0287781	hypothetical protein
530	Lalb_Chr19g0126481	Putative groES chaperonin family
531	Lalb_Chr12g0199581	Putative cucumisin
532	Lalb_Chr03g0028291	hypothetical protein
533	Lalb_Chr09g0329211	Putative histone-lysine N-methyltransferase chromatin remodeling SET family
534	Lalb_Chr05g0214791	Putative chromatin remodeling & transcriptional activation HMG family
535	Lalb_Chr20g0110151	Putative cystathionine beta-lyase
536	Lalb_Chr14g0363061	Putative protoporphyrinogen oxidase
537	Lalb_Chr02g0147941	Putative importin-alpha
538	Lalb_Chr12g0201971	Putative RNA recognition motif domain-containing protein
539	Lalb_Chr02g0147191	hypothetical protein
540	Lalb_Chr16g0381941	Putative ribosomal protein L15
541	Lalb_Chr18g0050591	Putative DNA helicase
542	Lalb_Chr04g0252271	Putative Cell division protein Cdc6
543	Lalb_Chr03g0027061	Putative interactor of constitutive active ROPs
544	Lalb_Chr08g0238721	Putative hexosyltransferase chromatin regulator PHD family
545	Lalb_Chr05g0213791	Putative aminoacyltransferase
546	Lalb_Chr09g0332011	Putative protein kinase RLK-Pelle-RLCK-VIIa-2 family
547	Lalb_Chr01g0004441	Putative protein kinase RLK-Pelle-RLCK-XVI family
548	Lalb_Chr02g0156301	hypothetical protein
549	Lalb_Chr20g0112961	hypothetical protein
550	Lalb_Chr23g0272131	hypothetical protein -BLAST- PREDICTED: protein NETWORKED 4A-like isoform X1
551	Lalb_Chr23g0265151	Putative plus-end-directed kinesin ATPase
552	Lalb_Chr01g0020141	Putative chromatin remodeling & transcription regulator BTB-POZ family
553	Lalb_Chr19g0127761	No_annotation
554	Lalb_Chr14g0367271	Putative small GTPase superfamily
555	Lalb_Chr05g0213981	Putative PPC domain
556	Lalb_Chr02g0157401	Putative C2 domain
557	Lalb_Chr01g0018081	Putative plus-end-directed kinesin ATPase
558	Lalb_Chr03g0033391	Putative DNA (cytosine-5-)-methyltransferase
559	Lalb_Chr13g0299021	Putative DNA helicase chromatin remodeling SNF2 family
560	Lalb_Chr10g0099981	Putative glycosidase
561	Lalb_Chr10g0098131	Putative transcription factor Homobox-WOX family
562	Lalb_Chr22g0349761	Putative methyltransferase
563	Lalb_Chr11g0067031	Putative transcription factor C2C2-Dof family
564	Lalb_Chr18g0053011	Putative histone acetyltransferase
565	Lalb_Chr04g0247281	Putative Heat shock protein Hsp90 family
566	Lalb_Chr01g0018121	Putative thioredoxin-like protein
567	Lalb_Chr13g0302481	Putative plus-end-directed kinesin ATPase
568	Lalb_Chr07g0179621	Putative transcription factor WD40-like family
569	Lalb_Chr14g0365771	Putative pentatricopeptide
570	Lalb_Chr04g0251341	Putative nucleolar complex protein
571	Lalb_Chr17g0335791	Putative alpha
572	Lalb_Chr23g0266161	Putative ER lumen protein retaining receptor
573	Lalb_Chr03g0037341	Putative transcription factor WD40-like family
574	Lalb_Chr19g0134511	hypothetical protein
575	Lalb_Chr08g0246121	Putative regulator of chromosome condensation 1
576	Lalb_Chr20g0109661	putative protein
577	Lalb_Chr19g0139381	Putative RNA recognition motif domain-containing protein
578	Lalb_Chr24g0402241	Putative transcription factor Tesmin family
579	Lalb_Chr12g0202821	Putative transcription factor & chromatin remodeling DDT family
580	Lalb_Chr01g0006491	Putative choline transporter
581	Lalb_Chr04g0254721	Putative methyltransferase
582	Lalb_Chr21g0314581	Putative DNA topoisomerase (ATP-hydrolyzing)
583	Lalb_Chr24g0398701	Putative purine-nucleoside phosphorylase
584	Lalb_Chr21g0313821	Putative winged helix-turn-helix DNA-binding domain
585	Lalb_Chr17g0335641	Putative SWEET sugar transporter
586	Lalb_Chr13g0300051	Putative cucumisin
587	Lalb_Chr10g0095321	Putative diphosphate--fructose-6-phosphate 1-phosphotransferase
588	Lalb_Chr09g0321281	Putative cyclin
589	Lalb_Chr07g0183981	hypothetical protein -BLAST- PREDICTED: protein DYAD-like isoform X3
590	Lalb_Chr07g0177991	Putative nucleosome assembly protein (NAP)
591	Lalb_Chr24g0402441	hypothetical protein
592	Lalb_Chr12g0201481	Putative xanthine
593	Lalb_Chr15g0084501	Putative histone acetyltransferase
594	Lalb_Chr18g0056351	Putative acyl-CoA N-acyltransferase
595	Lalb_Chr12g0196821	Putative microtubule-associated protein RP
596	Lalb_Chr09g0320951	Putative TIR domain
597	Lalb_Chr12g0199421	Putative sm-like protein Lsm6
598	Lalb_Chr07g0184161	hypothetical protein
599	Lalb_Chr04g0255371	hypothetical protein -BLAST- PREDICTED: root meristem growth factor 2-like
600	Lalb_Chr19g0138171	Putative transcription factor AP2-EREBP family
601	Lalb_Chr02g0156251	Putative protein kinase Aur family
602	Lalb_Chr12g0208911	Putative NAD(P)-binding domain-containing protein
603	Lalb_Chr10g0101751	putative protein
604	Lalb_Chr01g0011141	Putative protein EMBRYONIC FLOWER 1
605	Lalb_Chr03g0027541	Putative monosaccharide-transporting ATPase
606	Lalb_Chr18g0051851	Putative DNA helicase
607	Lalb_Chr02g0140631	hypothetical protein
608	Lalb_Chr20g0108871	RuBisCO large subunit-binding protein subunit beta
609	Lalb_Chr07g0179761	Putative pseudouridylate synthase
610	Lalb_Chr16g0380361	Putative transcription regulator SWI
611	Lalb_Chr12g0199041	Putative transcription factor bHLH family
612	Lalb_Chr22g0360931	hypothetical protein
613	Lalb_Chr03g0034541	Putative ascorbate ferrireductase (transmembrane)
614	Lalb_Chr03g0028961	putative protein
615	Lalb_Chr11g0067891	Putative ribosomal protein S8e
616	Lalb_Chr10g0103901	Putative dUTP diphosphatase
617	Lalb_Chr21g0316931	Putative transcription factor bHLH family
618	Lalb_Chr01g0000061	Putative peptidylprolyl isomerase
619	Lalb_Chr05g0218911	Putative Zinc-finger domain of monoamine-oxidase A repressor R1
620	Lalb_Chr10g0103871	hypothetical protein
621	Lalb_Chr09g0330001	Putative ribosomal protein L15e
622	Lalb_Chr19g0130571	hypothetical protein -BLAST- PREDICTED: DNA-directed primase
623	Lalb_Chr06g0162741	Putative G-protein gamma
624	Lalb_Chr21g0305101	Putative ribosomal protein L36e
625	Lalb_Chr18g0052911	Putative PRONE domain-containing protein
626	Lalb_Chr24g0398081	Putative Zinc finger
627	Lalb_Chr03g0024221	Putative transcription factor WD40-like family
628	Lalb_Chr14g0374231	Putative histone deacetylase transcription factor C2H2 family
629	Lalb_Chr01g0018571	Putative transcription factor WD40-like family
630	Lalb_Chr02g0142461	Putative transcription factor Hap3
631	Lalb_Chr21g0314911	Putative RNA recognition motif domain-containing protein
632	Lalb_Chr18g0047321	Putative SKP1
633	Lalb_Chr12g0202131	Putative Nop domain-containing protein
634	Lalb_Chr11g0064231	Putative ribonuclease H2
635	Lalb_Chr19g0126241	Putative transcription factor B3-Domain family
636	Lalb_Chr12g0201471	putative protein
637	Lalb_Chr02g0145151	hypothetical protein -BLAST- PREDICTED: classical arabinogalactan protein 9-like
638	Lalb_Chr14g0365791	Putative DNA topoisomerase (ATP-hydrolyzing)
639	Lalb_Chr01g0019641	hypothetical protein
640	Lalb_Chr20g0123401	Putative separase
641	Lalb_Chr11g0066021	Putative protein disulfide-isomerase
642	Lalb_Chr08g0238681	Putative OST-HTH
643	Lalb_Chr19g0133401	Putative pentatricopeptide
644	Lalb_Chr10g0098211	Putative origin recognition complex
645	Lalb_Chr17g0343091	Putative protein kinase RLK-Pelle-WAK-LRK10L-1 family
646	Lalb_Chr07g0195531	Putative transcription factor HD-ZIP family
647	Lalb_Chr11g0062021	Putative regulator of chromosome condensation 1
648	Lalb_Chr14g0368601	Putative transcription factor HSF-type-DNA-binding family
649	Lalb_Chr24g0398181	Putative membrane transport protein
650	Lalb_Chr13g0302591	Putative 50S ribosomal protein L30e
651	Lalb_Chr03g0032321	Putative protein kinase RLK-Pelle-LRR-VI-1 family
652	Lalb_Chr06g0173361	Putative Brix domain-containing protein
653	Lalb_Chr05g0210761	Putative transcription regulator SWI
654	Lalb_Chr07g0184431	Putative 1
655	Lalb_Chr19g0125401	Putative laccase
656	Lalb_Chr06g0174721	Putative acetyltransferase A
657	Lalb_Chr17g0345101	Putative phosphoinositide phospholipase C
658	Lalb_Chr14g0365881	Putative thioredoxin-like protein
659	Lalb_Chr14g0369681	Putative transcription factor interactor and regulator Znf-B family
660	Lalb_Chr09g0324051	Putative DNA helicase chromatin remodeling SNF2 family
661	Lalb_Chr18g0044831	Putative protein kinase RLK-Pelle-LRR-V family
662	Lalb_Chr08g0244091	putative protein
663	Lalb_Chr13g0292261	Putative ribosomal protein S11
664	Lalb_Chr06g0172451	Putative plus-end-directed kinesin ATPase
665	Lalb_Chr06g0175321	Putative gibberellin regulated protein
666	Lalb_Chr09g0330301	Putative transferase
667	Lalb_Chr02g0156091	Putative RNA recognition motif domain-containing protein
668	Lalb_Chr02g0155371	Putative galacturan 1
669	Lalb_Chr16g0387041	Putative thaumatin
670	Lalb_Chr21g0313091	hypothetical protein
671	Lalb_Chr08g0241891	Putative pollen allergen Ole e 1 family
672	Lalb_Chr02g0145341	Putative phosphoglycerate dehydrogenase
673	Lalb_Chr15g0082601	Proliferating cell nuclear antigen
674	Lalb_Chr20g0108271	Putative myosin ATPase
675	Lalb_Chr08g0241201	Putative cyclin
676	Lalb_Chr14g0365891	hypothetical protein
677	Lalb_Chr03g0031181	Putative tetratricopeptide-like helical domain-containing protein
678	Lalb_Chr24g0396351	Putative beta-galactosidase
679	Lalb_Chr24g0397081	Putative chromatin regulator PHD family
680	Lalb_Chr19g0128531	Putative RNA recognition motif domain
681	Lalb_Chr03g0038151	Putative chromatin assembly factor 1 subunit A
682	Lalb_Chr25g0279991	Putative major facilitator
683	Lalb_Chr22g0354361	putative protein
684	Lalb_Chr18g0052591	Putative cytochrome P450
685	Lalb_Chr12g0202321	putative protein
686	Lalb_Chr21g0311651	Putative phosphoribosylamine--glycine ligase
687	Lalb_Chr02g0143021	Putative transcription factor WD40-like family
688	Lalb_Chr04g0249751	Putative T-complex protein 1
689	Lalb_Chr21g0311311	Putative transcription regulator SAP family
690	Lalb_Chr15g0078871	Putative C2 domain
691	Lalb_Chr20g0116291	putative protein
692	Lalb_Chr07g0185101	hypothetical protein
693	Lalb_Chr06g0164771	Putative WPP domain-containing protein
694	Lalb_Chr14g0375321	Putative alpha
695	Lalb_Chr20g0122821	Putative solute carrier family 13
696	Lalb_Chr01g0000971	Putative methionine--tRNA ligase
697	Lalb_Chr13g0294671	hypothetical protein
698	Lalb_Chr14g0375891	Putative plus-end-directed kinesin ATPase
699	Lalb_Chr20g0122121	Putative non-specific protein-tyrosine kinase RLK-Pelle-LRR-V family
700	Lalb_Chr14g0368031	hypothetical protein
701	Lalb_Chr12g0198221	Putative transcription factor
702	Lalb_Chr17g0348971	Putative protein kinase RLK-Pelle-L-LEC family
703	Lalb_Chr06g0163031	Putative tetratricopeptide-like helical domain-containing protein
704	Lalb_Chr11g0063251	Putative 16S rRNA (cytosine(967)-C(5))-methyltransferase
705	Lalb_Chr15g0089671	Putative guanylate-binding protein
706	Lalb_Chr17g0345221	Putative 6-phosphofructo-2-kinase
707	Lalb_Chr11g0073321	Putative transcription factor WD40-like family
708	Lalb_Chr25g0283121	hypothetical protein
709	Lalb_Chr10g0104601	Putative 23S rRNA (uridine(2552)-2'-O)-methyltransferase
710	Lalb_Chr11g0065941	hypothetical protein
711	Lalb_Chr24g0398691	Putative T-complex protein 1
712	Lalb_Chr12g0197941	Putative S-adenosyl-L-methionine-dependent methyltransferase
713	Lalb_Chr10g0101041	putative protein
714	Lalb_Chr04g0252951	hypothetical protein
715	Lalb_Chr12g0210541	Putative protein kinase Group-Pl-2 family
716	Lalb_Chr05g0226211	Putative plus-end-directed kinesin ATPase
717	Lalb_Chr21g0317171	putative protein
718	Lalb_Chr14g0371611	Putative transcription factor Tesmin family
719	Lalb_Chr20g0113911	Putative chitinase
720	Lalb_Chr04g0247471	Putative Heat shock protein Hsp90 family
721	Lalb_Chr19g0138871	Putative DNA helicase
722	Lalb_Chr08g0235411	Putative transcription factor WD40-like family
723	Lalb_Chr25g0284451	hypothetical protein
724	Lalb_Chr18g0060251	Putative tetratricopeptide-like helical domain
725	Lalb_Chr02g0159641	Putative transcription factor bHLH family
726	Lalb_Chr07g0195181	hypothetical protein -BLAST- PREDICTED: protein TRIGALACTOSYLDIACYLGLYCEROL 4
727	Lalb_Chr24g0397301	Putative DNA (cytosine-5-)-methyltransferase
728	Lalb_Chr02g0145071	Putative QWRF family protein
729	Lalb_Chr13g0299921	Putative mannosyl-oligosaccharide 1
730	Lalb_Chr21g0314431	putative protein
731	Lalb_Chr20g0123591	Putative DNA helicase
732	Lalb_Chr18g0058581	hypothetical protein -BLAST- LOW QUALITY PROTEIN: prostatic spermine-binding protein-like
733	Lalb_Chr22g0360441	Putative methyltransferase
734	Lalb_Chr05g0228681	Putative L-ascorbate oxidase
735	Lalb_Chr25g0278901	putative protein
736	Lalb_Chr01g0018071	hypothetical protein -BLAST- PREDICTED: kinesin-like protein KIN-5C
737	Lalb_Chr13g0297781	Putative transcription factor WD40-like family
738	Lalb_Chr03g0024791	Putative RNA recognition motif domain-containing protein
739	Lalb_Chr02g0144141	Putative chromatin remodeling & transcriptional activation HMG family
740	Lalb_Chr09g0331881	Putative galacturonokinase
741	Lalb_Chr12g0202301	Putative heavy metal-associated domain
742	Lalb_Chr14g0371661	Putative DNA-directed RNA polymerase
743	Lalb_Chr10g0092881	Putative glucan endo-1
744	Lalb_Chr07g0182501	putative protein
745	Lalb_Chr20g0109771	Putative glycosidase
746	Lalb_Chr16g0380011	Putative hydrolase
747	Lalb_Chr23g0267121	Putative transcription factor WD40-like family
748	Lalb_Chr03g0033121	Putative phosphopyruvate hydratase
749	Lalb_Chr13g0295201	Putative non-specific serine
750	Lalb_Chr19g0140441	Putative RNA recognition motif domain-containing protein
751	Lalb_Chr22g0361391	Putative aminoacyltransferase
752	Lalb_Chr12g0198681	Putative DNA-3-methyladenine glycosylase I
753	Lalb_Chr11g0073441	Putative transcription factor WD40-like family
754	Lalb_Chr04g0262111	hypothetical protein
755	Lalb_Chr25g0287311	Putative receptor protein-tyrosine kinase RLK-Pelle-LRR-XI-1 family
756	Lalb_Chr08g0242571	Putative transcription factor C2H2 family
757	Lalb_Chr23g0275241	Putative methyltransferase
758	Lalb_Chr19g0127311	Putative UDP-glucuronate 4-epimerase
759	Lalb_Chr01g0007101	Putative nucleolar complex-associated protein
760	Lalb_Chr05g0217331	Putative RNA helicase
761	Lalb_Chr09g0322901	Putative transcription factor C2H2 family
762	Lalb_Chr12g0205841	hypothetical protein
763	Lalb_Chr09g0334231	Putative F-box domain-containing protein
764	Lalb_Chr04g0262661	Putative Heat shock protein 70 family
765	Lalb_Chr15g0087881	hypothetical protein
766	Lalb_Chr22g0360671	Elongation factor 1-alpha
767	Lalb_Chr05g0212161	Putative phospholipase D
768	Lalb_Chr20g0118921	Putative protein kinase RLK-Pelle-LRR-V family
769	Lalb_Chr17g0338681	putative protein
770	Lalb_Chr22g0355251	Putative DNA helicase chromatin remodeling SNF2 family
771	Lalb_Chr01g0011661	Putative ribosomal protein L34Ae
772	Lalb_Chr01g0022001	hypothetical protein
773	Lalb_Chr16g0386161	Putative dynamin central domain
774	Lalb_Chr07g0179611	Putative DNA helicase
775	Lalb_Chr06g0169361	Putative transcription factor C2H2 family
776	Lalb_Chr08g0241621	Putative mitogen-activated protein kinase kinase TTK family
777	Lalb_Chr24g0394221	Putative UDP-glucuronate decarboxylase
778	Lalb_Chr15g0088791	Putative ribosome-binding ATPase YchF
779	Lalb_Chr06g0164351	Putative non-specific serine
780	Lalb_Chr15g0082251	Putative 16S rRNA (cytosine(1407)-C(5))-methyltransferase
781	Lalb_Chr10g0096011	Putative DNA topoisomerase (ATP-hydrolyzing)
782	Lalb_Chr03g0035001	Putative methionyl-tRNA formyltransferase
783	Lalb_Chr03g0031721	hypothetical protein
784	Lalb_Chr15g0088801	Putative protein kinase RLK-Pelle-LRR-III family
785	Lalb_Chr02g0141831	putative protein
786	Lalb_Chr09g0327091	Putative transaminase
787	Lalb_Chr06g0164541	Putative S-adenosyl-L-methionine-dependent methyltransferase
788	Lalb_Chr14g0375371	Putative primosome PriB
789	Lalb_Chr05g0213471	hypothetical protein -BLAST- PREDICTED: lysine-rich arabinogalactan protein 18-like
790	Lalb_Chr17g0340571	putative protein
791	Lalb_Chr05g0222071	Putative small nuclear ribonucleoprotein Sm D2
792	Lalb_Chr05g0220271	Putative cullin
793	Lalb_Chr10g0094191	hypothetical protein
794	Lalb_Chr14g0374221	Putative histone deacetylase
795	Lalb_Chr00c48g0412801	hypothetical protein -BLAST- kinesin-like protein KIN-12F
796	Lalb_Chr16g0389731	Putative transcription factor GRAS family
797	Lalb_Chr14g0374021	Putative proton-exporting ATPase
798	Lalb_Chr11g0068661	Putative regulator of chromosome condensation 1
799	Lalb_Chr10g0098541	Putative exosome complex RNA-binding protein 1
800	Lalb_Chr10g0091311	hypothetical protein
801	Lalb_Chr10g0100201	Putative DNA-(apurinic or apyrimidinic site) lyase
802	Lalb_Chr18g0047841	Putative transcription factor C3H family
803	Lalb_Chr21g0319161	hypothetical protein
804	Lalb_Chr25g0287041	Putative BRCT domain
805	Lalb_Chr03g0028341	Putative transcription factor E2F-DP family
806	Lalb_Chr22g0357471	Putative alpha-glucosidase
807	Lalb_Chr25g0282281	Putative annexin
808	Lalb_Chr01g0001241	Putative PRONE domain-containing protein
809	Lalb_Chr09g0320341	putative protein
810	Lalb_Chr09g0334551	Putative histone-lysine N-methyltransferase chromatin remodeling SET family
811	Lalb_Chr14g0365441	hypothetical protein
812	Lalb_Chr10g0103341	Putative ribonucleoside-diphosphate reductase
813	Lalb_Chr10g0097421	Putative transcription factor & lipid binding HD-SAD family
814	Lalb_Chr01g0006921	Putative alpha
815	Lalb_Chr07g0181491	Putative Sec7 domain
816	Lalb_Chr01g0019041	Putative transcription factor C2H2 family
817	Lalb_Chr23g0269481	Putative lupus La protein
818	Lalb_Chr11g0062771	Putative cyclin A2
819	Lalb_Chr04g0248771	Putative myc-type
820	Lalb_Chr19g0126671	Putative nucleoporin
821	Lalb_Chr23g0272351	Putative 60S ribosomal protein L6E
822	Lalb_Chr19g0137331	Putative tRNA (uracil(54)-C(5))-methyltransferase
823	Lalb_Chr01g0016831	Putative dynamin GTPase
824	Lalb_Chr05g0213141	Putative nucleoporin p58
825	Lalb_Chr05g0228071	Putative RNA helicase
826	Lalb_Chr10g0097461	Putative UBX domain-containing protein 2
827	Lalb_Chr21g0317891	Putative transcription factor C2H2 family
828	Lalb_Chr21g0310171	Putative Agenet-like domain-containing protein
829	Lalb_Chr02g0152441	Putative Rho termination factor
830	Lalb_Chr15g0078851	putative protein
831	Lalb_Chr05g0218761	hypothetical protein -BLAST- PREDICTED: protein CHUP1
832	Lalb_Chr17g0337121	Putative bifunctional inhibitor
833	Lalb_Chr20g0112141	hypothetical protein
834	Lalb_Chr15g0088941	Putative DNA helicase
835	Lalb_Chr11g0069881	Putative RNA recognition motif domain-containing protein
836	Lalb_Chr08g0238801	Putative tetratricopeptide-like helical domain-containing protein
837	Lalb_Chr16g0390611	Putative KAT8 regulatory NSL complex subunit 3
838	Lalb_Chr01g0016091	Putative ubiquitinyl hydrolase 1
839	Lalb_Chr20g0110541	Putative transcription factor AP2-EREBP family
840	Lalb_Chr16g0380511	Putative PRONE domain-containing protein
841	Lalb_Chr06g0161421	Putative timeless protein
842	Lalb_Chr15g0078211	Putative DNA mismatch repair protein MutS
843	Lalb_Chr24g0399761	Putative tRNA(Thr) (cytosine(32)-N(3))-methyltransferase
844	Lalb_Chr15g0086691	Putative aminoacyltransferase
845	Lalb_Chr20g0121631	Putative transcription factor AP2-EREBP family
846	Lalb_Chr01g0019031	hypothetical protein
847	Lalb_Chr02g0145361	Putative cyclin
848	Lalb_Chr04g0247121	hypothetical protein
849	Lalb_Chr03g0038281	Putative histone-lysine N-methyltransferase transcription regulator PHD family
850	Lalb_Chr11g0061661	hypothetical protein
851	Lalb_Chr20g0121561	Putative protein kinase RLK-Pelle-LRR-XI-1 family
852	Lalb_Chr16g0392401	Putative 2-alkenal reductase (NAD(P)(+))
853	Lalb_Chr23g0267521	Putative acetyltransferase A
854	Lalb_Chr03g0034041	Putative mitochondrial carrier protein
855	Lalb_Chr11g0063951	Putative cyclin
856	Lalb_Chr02g0156421	Putative DNA-(apurinic or apyrimidinic site) lyase transcription regulator SAP family
857	Lalb_Chr03g0042091	Putative transcription factor C2C2-Dof family
858	Lalb_Chr15g0082171	Putative poly(A)-specific ribonuclease
859	Lalb_Chr11g0075671	Putative NADH-ubiquinone reductase complex 1 MLRQ subunit
860	Lalb_Chr24g0393871	hypothetical protein
861	Lalb_Chr17g0340441	Putative IQ motif
862	Lalb_Chr22g0354871	Putative asparaginase
863	Lalb_Chr01g0010621	Putative protein kinase ULK-Fused family
864	Lalb_Chr06g0165261	putative protein
865	Lalb_Chr14g0364491	Putative translation protein
866	Lalb_Chr15g0081851	hypothetical protein
867	Lalb_Chr17g0341241	Putative ATPase
868	Lalb_Chr12g0198301	Putative acting on peptide bonds (peptidase)
869	Lalb_Chr23g0278341	Putative RNA recognition motif domain-containing protein
870	Lalb_Chr25g0286181	hypothetical protein
871	Lalb_Chr12g0205851	hypothetical protein
872	Lalb_Chr14g0368011	Putative glycosyltransferase
873	Lalb_Chr19g0133331	hypothetical protein
874	Lalb_Chr25g0279851	Putative DNA-directed RNA polymerase
875	Lalb_Chr01g0001451	hypothetical protein -BLAST- PREDICTED: nucleolin 1-like isoform X11
876	Lalb_Chr12g0209221	Putative remorin
877	Lalb_Chr05g0229941	Putative beta-galactosidase
878	Lalb_Chr19g0134211	hypothetical protein
879	Lalb_Chr05g0222141	Putative carbon--nitrogen ligase with glutamine as amido-N-donor
880	Lalb_Chr03g0037901	Auxin-induced protein IAA4
881	Lalb_Chr15g0089381	Putative galacturan 1
882	Lalb_Chr07g0177141	Putative U3 small nucleolar RNA-associated protein
883	Lalb_Chr23g0267061	Putative transcription factor HSF-type-DNA-binding family
884	Lalb_Chr20g0122401	Putative equilibrative nucleoside transporter
885	Lalb_Chr22g0354821	Putative cyclin
886	Lalb_Chr20g0119771	Putative QWRF family protein
887	Lalb_Chr11g0071901	Putative RNA helicase
888	Lalb_Chr04g0260491	putative protein
889	Lalb_Chr03g0041051	putative protein
890	Lalb_Chr05g0213621	Putative potential Queuosine
891	Lalb_Chr06g0168751	Putative methyltransferase chromatin remodeling SET family
892	Lalb_Chr22g0356431	putative protein
893	Lalb_Chr09g0333821	Putative histone-lysine N-methyltransferase chromatin remodeling SET family
894	Lalb_Chr07g0188421	Putative potassium transporter
895	Lalb_Chr14g0374811	Putative carbamoyl-phosphate synthase (glutamine-hydrolyzing)
896	Lalb_Chr02g0144201	Putative Rab-GTPase-TBC domain-containing protein
897	Lalb_Chr08g0237701	Putative 43kDa postsynaptic protein
898	Lalb_Chr05g0225671	Putative bifunctional inhibitor
899	Lalb_Chr15g0077071	Putative minus-end-directed kinesin ATPase
900	Lalb_Chr18g0047231	Putative non-specific protein-tyrosine kinase WEE family
901	Lalb_Chr11g0063101	Putative alpha
902	Lalb_Chr15g0088621	Putative sugar phosphate transporter domain-containing protein
903	Lalb_Chr01g0006941	Putative chromatin regulator PHD family
904	Lalb_Chr13g0299311	Putative transcription factor ARF family
905	Lalb_Chr14g0374191	Putative xanthine
906	Lalb_Chr16g0383041	hypothetical protein
907	Lalb_Chr05g0223611	Putative cation
908	Lalb_Chr01g0004581	putative protein
909	Lalb_Chr09g0325741	Putative transcription factor bHLH family
910	Lalb_Chr12g0199841	Putative nucleosome assembly protein (NAP)
911	Lalb_Chr23g0268271	Putative aminoacyltransferase
912	Lalb_Chr07g0182801	Putative U3 small nucleolar ribonucleoprotein complex
913	Lalb_Chr10g0099671	Putative nepenthesin
914	Lalb_Chr23g0277481	hypothetical protein
915	Lalb_Chr20g0123431	Putative leucine-rich repeat domain
916	Lalb_Chr18g0054311	putative protein
917	Lalb_Chr17g0338141	Putative mitotic spindle checkpoint protein Bub1
918	Lalb_Chr18g0055211	Putative chromatin regulator PHD family
919	Lalb_Chr15g0084951	Putative nuclear condensin complex subunit 3 domain-containing protein
920	Lalb_Chr11g0075061	Putative protein kinase RLK-Pelle-LRR-VI-2 family
921	Lalb_Chr23g0276761	hypothetical protein -BLAST- PREDICTED: protein At-4
922	Lalb_Chr14g0365381	hypothetical protein -BLAST- PREDICTED: 50S ribosomal protein 5
923	Lalb_Chr22g0351921	Putative RNA helicase
924	Lalb_Chr04g0263611	Putative DNAJ-containing protein
925	Lalb_Chr10g0095811	Putative SHQ1 protein
926	Lalb_Chr01g0005201	Putative 1
927	Lalb_Chr19g0139021	Putative amidophosphoribosyltransferase
928	Lalb_Chr03g0041241	Putative DOMON domain-containing protein
929	Lalb_Chr21g0316681	hypothetical protein -BLAST- PREDICTED: kinesin-like protein KIN-7O isoform X2
930	Lalb_Chr23g0270011	Putative transcription factor C2H2 family
931	Lalb_Chr08g0243461	Putative L-arabinokinase
932	Lalb_Chr09g0325281	Putative brevis radix (BRX) domain-containing protein
933	Lalb_Chr08g0242211	Putative tRNA-guanine(34) transglycosylase
934	Lalb_Chr20g0120221	hypothetical protein -BLAST- PREDICTED: coiled-coil domain-containing protein 158 isoform X1
935	Lalb_Chr18g0054661	Putative protein kinase RLK-Pelle-LRR-II family
936	Lalb_Chr02g0144431	Putative non-structural maintenance of chromosome element 4
937	Lalb_Chr03g0043311	Putative mitochondrial carrier protein
938	Lalb_Chr12g0201081	Putative transcription factor WD40-like family
939	Lalb_Chr03g0038481	Putative protein-tyrosine-phosphatase
940	Lalb_Chr16g0392331	Putative polygalacturonase
941	Lalb_Chr23g0277781	hypothetical protein
942	Lalb_Chr12g0199961	Putative transcription factor C2H2 family
943	Lalb_Chr14g0368931	Putative transcription factor MYB-HB-like family
944	Lalb_Chr20g0115901	Putative microtubule-associated protein
945	Lalb_Chr09g0334721	Putative chromatin remodeling & transcription regulator FYR family
946	Lalb_Chr18g0059941	Putative NADH:ubiquinone reductase (non-electrogenic)
947	Lalb_Chr12g0199051	Putative pleckstrin-like
948	Lalb_Chr07g0189931	Putative ATP diphosphatase
949	Lalb_Chr01g0004461	Putative arsenite-transporting ATPase
950	Lalb_Chr23g0268251	putative protein
951	Lalb_Chr04g0254891	Putative ribosomal protein L13e
952	Lalb_Chr07g0182081	Putative Cell division control protein 24
953	Lalb_Chr08g0243831	Putative transcription factor TIFY family
954	Lalb_Chr14g0364831	Putative polyribonucleotide nucleotidyltransferase
955	Lalb_Chr17g0341171	Putative X8 domain-containing protein
956	Lalb_Chr16g0382351	Putative six-bladed beta-propeller
957	Lalb_Chr04g0252241	Putative ribonucleoside-diphosphate reductase
958	Lalb_Chr03g0039081	Putative RNA-binding
959	Lalb_Chr15g0077081	Putative plus-end-directed kinesin ATPase
960	Lalb_Chr11g0063081	putative protein
961	Lalb_Chr07g0189951	Putative N(6)-L-threonylcarbamoyladenine synthase
962	Lalb_Chr18g0047631	Putative leucine-rich repeat-containing
963	Lalb_Chr23g0271001	Putative checkpoint protein Rad17
964	Lalb_Chr16g0380061	Putative DNA mismatch repair protein Mlh3
965	Lalb_Chr10g0100931	Putative protein kinase RLK-Pelle-WAK-LRK10L-1 family
966	Lalb_Chr13g0300641	Putative protein kinase RLK-Pelle-LRR-II family
967	Lalb_Chr08g0244011	Putative mitochondrial carrier protein
968	Lalb_Chr06g0167061	Putative zinc-binding ribosomal protein
969	Lalb_Chr17g0342251	Putative ribosomal protein L5 eukaryotic
970	Lalb_Chr05g0216181	Putative Homeobox domain-containing protein
971	Lalb_Chr13g0297241	Putative dCMP deaminase
972	Lalb_Chr00c01g0403851	Putative 50S ribosomal protein L30e
973	Lalb_Chr08g0245051	Putative acyl-lipid (11-3)-desaturase
974	Lalb_Chr16g0392451	Putative six-bladed beta-propeller
975	Lalb_Chr04g0258321	Putative DNA-directed RNA polymerase
976	Lalb_Chr04g0259671	Putative paraneoplastic encephalomyelitis antigen
977	Lalb_Chr01g0008541	Putative winged helix-turn-helix DNA-binding domain-containing protein
978	Lalb_Chr12g0203181	Putative pectinesterase inhibitor domain-containing protein
979	Lalb_Chr01g0006851	Putative small GTPase superfamily
980	Lalb_Chr12g0204351	Putative tripeptidyl-peptidase II
981	Lalb_Chr19g0138471	Putative arginine decarboxylase
982	Lalb_Chr06g0164221	Putative transcription factor interactor and regulator CCHC(Zn) family
983	Lalb_Chr01g0008271	Putative protein-serine
984	Lalb_Chr05g0219681	Putative development
985	Lalb_Chr03g0042541	Putative mitochondrial glycoprotein
986	Lalb_Chr13g0297911	Putative peptidase Do
987	Lalb_Chr24g0398041	Putative exodeoxyribonuclease I
988	Lalb_Chr15g0089661	Putative guanylate-binding protein
989	Lalb_Chr14g0362241	Putative replication factor A protein
990	Lalb_Chr08g0237051	Putative adenylate kinase
991	Lalb_Chr25g0283761	putative protein
992	Lalb_Chr13g0301891	Putative sugar phosphate transporter domain-containing protein
993	Lalb_Chr07g0182981	Putative tetratricopeptide-like helical domain
994	Lalb_Chr13g0304121	Putative heavy metal-associated domain
995	Lalb_Chr07g0179971	Putative DNA-directed RNA polymerase
996	Lalb_Chr04g0249081	Putative RNA helicase
997	Lalb_Chr06g0162381	Putative transcription factor ARF family
998	Lalb_Chr11g0073401	Putative tetratricopeptide-like helical domain-containing protein
999	Lalb_Chr20g0118061	Putative calcium
1000	Lalb_Chr21g0314491	hypothetical protein -BLAST- PREDICTED: probable membrane-associated kinase regulator 4
1001	Lalb_Chr22g0356661	putative protein
1002	Lalb_Chr01g0017531	hypothetical protein
1003	Lalb_Chr02g0152301	Putative winged helix-turn-helix DNA-binding domain
1004	Lalb_Chr00c34g0408621	Putative pectinesterase inhibitor domain-containing protein
1005	Lalb_Chr06g0163781	Putative non-specific serine
1006	Lalb_Chr05g0219941	Putative Band 7 domain-containing protein
1007	Lalb_Chr18g0046191	Putative non-specific serine
1008	Lalb_Chr19g0124471	Putative PMR5 domain
1009	Lalb_Chr07g0188441	hypothetical protein
1010	Lalb_Chr01g0019011	Putative interactor of constitutive active ROPs
1011	Lalb_Chr10g0104371	Putative High mobility group protein HMGA
1012	Lalb_Chr11g0063291	Putative chromatin regulator PHD family
1013	Lalb_Chr02g0143741	Putative DNA helicase chromatin remodeling SNF2 family
1014	Lalb_Chr19g0126181	Putative L-ascorbate oxidase
1015	Lalb_Chr15g0081871	hypothetical protein
1016	Lalb_Chr02g0145161	putative protein
1017	Lalb_Chr05g0223741	Putative RNA helicase
1018	Lalb_Chr02g0148331	Putative protein kinase RLK-Pelle-Extensin family
1019	Lalb_Chr17g0340091	Putative polygalacturonate 4-alpha-galacturonosyltransferase
1020	Lalb_Chr23g0267431	Putative guanidinoacetate N-methyltransferase
1021	Lalb_Chr18g0054701	Putative non-specific serine
1022	Lalb_Chr03g0025441	Putative DNA helicase
1023	Lalb_Chr25g0287241	Putative minus-end-directed kinesin ATPase
1024	Lalb_Chr04g0254741	Putative transcription factor AP2-EREBP family
1025	Lalb_Chr06g0167861	Putative DnaJ domain-containing protein
1026	Lalb_Chr19g0133741	Putative protein kinase RLK-Pelle-DLSV family
1027	Lalb_Chr13g0291961	Putative protein kinase CAMK-CDPK family
1028	Lalb_Chr11g0075851	Putative ribosomal protein L5 eukaryotic
1029	Lalb_Chr10g0106961	hypothetical protein
1030	Lalb_Chr05g0220691	Putative small GTPase superfamily
1031	Lalb_Chr02g0148731	Putative protein kinase NEK family
1032	Lalb_Chr06g0161651	Putative cupredoxin
1033	Lalb_Chr07g0177301	Putative PMR5 domain
1034	Lalb_Chr21g0317521	Putative cupredoxin
1035	Lalb_Chr12g0206551	Putative transcription factor ARF family
1036	Lalb_Chr04g0258351	hypothetical protein
1037	Lalb_Chr19g0139871	putative protein
1038	Lalb_Chr01g0023321	Putative protein kinase RLK-Pelle-LRR-III family
1039	Lalb_Chr09g0326611	Putative transcription factor MYB-HB-like family
1040	Lalb_Chr12g0202251	putative protein
1041	Lalb_Chr04g0260081	Putative bicarbonate transporter
1042	Lalb_Chr25g0279551	hypothetical protein -BLAST- PREDICTED: trichohyalin-like
1043	Lalb_Chr16g0377441	putative protein
1044	Lalb_Chr01g0012121	Putative major intrinsic protein
1045	Lalb_Chr02g0146251	Putative ribonuclease H
1046	Lalb_Chr21g0312661	Putative armadillo-like helical protein
1047	Lalb_Chr09g0325021	Putative (+)-abscisic acid 8'-hydroxylase
1048	Lalb_Chr05g0210841	Putative protein kinase RLK-Pelle-DLSV family
1049	Lalb_Chr06g0162391	Putative transcription factor C2C2-GATA family
1050	Lalb_Chr12g0207711	Putative protein-serine
1051	Lalb_Chr13g0300241	Histone H4
1052	Lalb_Chr14g0365671	Putative groES chaperonin family
1053	Lalb_Chr01g0006761	hypothetical protein -BLAST- PREDICTED: multiple organellar RNA editing factor 8
1054	Lalb_Chr01g0008021	Putative P-loop containing nucleoside triphosphate hydrolase
1055	Lalb_Chr01g0006241	Putative RNA recognition motif domain-containing protein
1056	Lalb_Chr16g0379901	Putative TPX2 central domain-containing protein
1057	Lalb_Chr10g0105611	Putative glucan endo-1
1058	Lalb_Chr01g0004371	Putative nucleotide-diphospho-sugar transferase
1059	Lalb_Chr13g0294741	Putative homoserine dehydrogenase
1060	Lalb_Chr23g0267251	Putative plus-end-directed kinesin ATPase
1061	Lalb_Chr08g0246021	Putative alpha
1062	Lalb_Chr06g0165001	Putative 16S rRNA (uracil(1498)-N(3))-methyltransferase
1063	Lalb_Chr18g0046041	putative protein
1064	Lalb_Chr03g0034571	Putative ribosomal protein L6
1065	Lalb_Chr25g0287491	Putative DnaJ domain-containing protein
1066	Lalb_Chr06g0165601	Putative splicing factor 3A subunit 1
1067	Lalb_Chr05g0218881	hypothetical protein
1068	Lalb_Chr25g0278981	Putative mitochondrial glycoprotein
1069	Lalb_Chr11g0065351	Putative phosphate-induced protein
1070	Lalb_Chr22g0355791	Putative transcription factor interactor and regulator C3H-WRC
1071	Lalb_Chr10g0096831	Putative transcription factor & chromatin remodeling ARID family
1072	Lalb_Chr06g0174231	putative protein
1073	Lalb_Chr01g0004451	Putative arsenite-transporting ATPase
1074	Lalb_Chr02g0143351	Putative THUMP domain-containing protein
1075	Lalb_Chr01g0000841	putative protein
1076	Lalb_Chr15g0090301	Putative GTD-binding domain-containing protein
1077	Lalb_Chr04g0251361	Putative DNA repair protein Rad4
1078	Lalb_Chr06g0174731	Putative tetratricopeptide-like helical domain-containing protein
1079	Lalb_Chr10g0097191	Putative tRNA(Ala)(adenine(37)) deaminase
1080	Lalb_Chr06g0176431	Putative gibberellin regulated protein
1081	Lalb_Chr01g0001651	Putative protein kinase RLK-Pelle-LRR-III family
1082	Lalb_Chr02g0157511	Putative exostosin
1083	Lalb_Chr04g0262981	Putative IQ motif
1084	Lalb_Chr11g0074441	hypothetical protein -BLAST- PREDICTED: bromodomain-containing protein 4-like isoform X2
1085	Lalb_Chr20g0121981	Putative WD40
1086	Lalb_Chr11g0071571	Putative protein kinase RLK-Pelle-RLCK-VIIa-2 family
1087	Lalb_Chr02g0142411	Putative F-box domain
1088	Lalb_Chr08g0231051	Putative plus-end-directed kinesin ATPase
1089	Lalb_Chr03g0032991	Putative RNA helicase
1090	Lalb_Chr10g0095791	Putative Zinc finger
1091	Lalb_Chr01g0006961	Putative winged helix-turn-helix DNA-binding domain
1092	Lalb_Chr07g0189891	hypothetical protein
1093	Lalb_Chr04g0256771	Putative tRNA(Ala)(adenine(37)) deaminase
1094	Lalb_Chr03g0024891	Putative uracil-DNA glycosylase
1095	Lalb_Chr02g0156401	Putative metallo-dependent phosphatase
1096	Lalb_Chr03g0035951	Putative major intrinsic protein
1097	Lalb_Chr13g0301401	Putative acting on peptide bonds (peptidase)
1098	Lalb_Chr10g0107651	hypothetical protein
1099	Lalb_Chr05g0215411	hypothetical protein
1100	Lalb_Chr04g0260981	Histone H2AX
1101	Lalb_Chr16g0391231	hypothetical protein
1102	Lalb_Chr25g0285721	Putative gamma-glutamyl hydrolase
1103	Lalb_Chr11g0063091	hypothetical protein
1104	Lalb_Chr19g0130431	Putative isoflavone 7-O-glucosyltransferase
1105	Lalb_Chr08g0245281	Putative Actin family
1106	Lalb_Chr10g0097561	hypothetical protein
1107	Lalb_Chr01g0001531	Delta(24)-sterol reductase
1108	Lalb_Chr16g0384801	Putative protein kinase RLK-Pelle-URK-1 family
1109	Lalb_Chr08g0239541	hypothetical protein
1110	Lalb_Chr23g0266641	hypothetical protein -BLAST- PREDICTED: protein starmaker-like isoform X2
1111	Lalb_Chr07g0181761	Putative pentatricopeptide
1112	Lalb_Chr09g0329231	Putative expansin
1113	Lalb_Chr02g0143751	hypothetical protein -BLAST- PREDICTED: helicase-like transcription factor CHR28 isoform X1
1114	Lalb_Chr03g0041521	Putative CDC45 family protein
1115	Lalb_Chr14g0370801	Putative protein-serine
1116	Lalb_Chr04g0262531	Putative haloalkane dehalogenase
1117	Lalb_Chr05g0224011	putative protein
1118	Lalb_Chr19g0135551	Putative equilibrative nucleoside transporter
1119	Lalb_Chr07g0177101	Putative leucine--tRNA ligase
1120	Lalb_Chr05g0228591	Putative rhamnogalacturonan endolyase
1121	Lalb_Chr23g0277741	Putative oxysterol-binding protein
1122	Lalb_Chr15g0077651	putative protein
1123	Lalb_Chr08g0244801	hypothetical protein
1124	Lalb_Chr09g0325151	Putative glycosyl transferase
1125	Lalb_Chr22g0354811	Putative cyclin
1126	Lalb_Chr17g0349081	Putative glucan endo-1
1127	Lalb_Chr19g0135401	hypothetical protein
1128	Lalb_Chr11g0062691	Putative protein kinase RLK-Pelle-LRR-III family
1129	Lalb_Chr02g0159081	Putative chorismate mutase
1130	Lalb_Chr13g0299401	Putative G-protein gamma
1131	Lalb_Chr01g0005931	Putative X8 domain-containing protein
1132	Lalb_Chr11g0063501	Putative exosome-associated factor Rrp47
1133	Lalb_Chr05g0223951	putative protein
1134	Lalb_Chr11g0068131	Putative protein kinase RLK-Pelle-LRR-Xb-1 family
1135	Lalb_Chr00c34g0408501	Putative transcription factor WD40-like family
1136	Lalb_Chr23g0265531	Putative chymopapain protein
1137	Lalb_Chr21g0312231	Putative peptidase S8 propeptide
1138	Lalb_Chr04g0262471	Putative Zinc finger
1139	Lalb_Chr23g0272521	Putative transcription factor Hap3
1140	Lalb_Chr07g0177431	Putative haloalkane dehalogenase
1141	Lalb_Chr18g0051271	Putative dual-specificity kinase TKL-Pl-7 family
1142	Lalb_Chr12g0199401	Histone H4
1143	Lalb_Chr15g0085131	putative protein
1144	Lalb_Chr06g0175761	Putative transcription factor WD40-like family
1145	Lalb_Chr19g0134121	Putative ribosomal protein L11 methyltransferase
1146	Lalb_Chr18g0058231	Putative cellular retinaldehyde binding
1147	Lalb_Chr01g0006651	hypothetical protein -BLAST- PREDICTED: cyclic nucleotide-gated cation channel beta-1-like
1148	Lalb_Chr15g0084691	No_annotation
1149	Lalb_Chr05g0221461	Putative chromatin regulator PHD family
1150	Lalb_Chr16g0387491	Putative transcription regulator mTERF family
1151	Lalb_Chr17g0335881	Putative neoxanthin synthase
1152	Lalb_Chr23g0267261	Putative protein kinase RLK-Pelle-LRR-III family
1153	Lalb_Chr05g0211471	Putative aminoacyltransferase
1154	Lalb_Chr08g0235011	Putative tRNA (guanine(37)-N(1))-methyltransferase
1155	Lalb_Chr11g0072461	Putative histone-lysine N-methyltransferase transcription regulator SET family
1156	Lalb_Chr17g0344181	Putative S-adenosyl-L-methionine-dependent methyltransferase
1157	Lalb_Chr09g0323231	Putative DNA-directed DNA polymerase
1158	Lalb_Chr17g0343221	Putative pectinesterase
1159	Lalb_Chr24g0399901	hypothetical protein
1160	Lalb_Chr06g0164361	Putative chromatin remodeling & transcriptional activation HMG family
1161	Lalb_Chr19g0125501	Putative pectate lyase
1162	Lalb_Chr01g0018381	Putative glucomannan 4-beta-mannosyltransferase
1163	Lalb_Chr17g0345231	Putative transcription factor C2H2 family
1164	Lalb_Chr22g0352821	hypothetical protein -BLAST- PREDICTED: pollen-specific leucine-rich repeat extensin-like protein 2 isoform X2
1165	Lalb_Chr21g0318111	hypothetical protein -BLAST- PREDICTED: WPP domain-interacting tail-anchored protein 1-like
1166	Lalb_Chr01g0013201	Putative IQ motif
1167	Lalb_Chr06g0167921	Putative eukaryotic rRNA processing
1168	Lalb_Chr17g0344991	Putative DNA helicase
1169	Lalb_Chr07g0193511	Putative superoxide dismutase
1170	Lalb_Chr16g0378941	Putative aminoacyltransferase
1171	Lalb_Chr16g0377271	Putative DNA (cytosine-5-)-methyltransferase
1172	Lalb_Chr01g0016031	RuBisCO large subunit-binding protein subunit beta
1173	Lalb_Chr09g0328001	Putative SGNH hydrolase-type esterase domain-containing protein
1174	Lalb_Chr07g0188431	Putative potassium transporter
1175	Lalb_Chr25g0281131	Putative chromatin regulator PHD family
1176	Lalb_Chr10g0096821	Putative protein kinase RLK-Pelle-SD-2b family
1177	Lalb_Chr18g0054791	Putative DNA-directed DNA polymerase
1178	Lalb_Chr13g0293451	Putative F-box domain
1179	Lalb_Chr18g0052641	hypothetical protein -BLAST- PREDICTED: mucin-5AC-like
1180	Lalb_Chr13g0299501	Putative transcription factor interactor and regulator C3H-WRC
1181	Lalb_Chr14g0368911	Putative xanthine
1182	Lalb_Chr01g0003701	Putative transcription factor C2H2 family
1183	Lalb_Chr16g0376891	Putative 1-phosphatidylinositol 4-kinase
1184	Lalb_Chr04g0255341	Putative DNA-directed RNA polymerase
1185	Lalb_Chr10g0100251	Putative formin
1186	Lalb_Chr09g0324291	Putative transcription factor HD-ZIP family
1187	Lalb_Chr04g0263321	Putative chromatin regulator PHD family
1188	Lalb_Chr01g0009831	Putative polyribonucleotide nucleotidyltransferase
1189	Lalb_Chr18g0052971	hypothetical protein -BLAST- folylpolyglutamate synthase-like isoform X1
1190	Lalb_Chr18g0050961	Putative protein xylosyltransferase
1191	Lalb_Chr03g0034171	putative protein
1192	Lalb_Chr18g0061041	hypothetical protein -BLAST- PREDICTED: WEB family protein At3g51220
1193	Lalb_Chr15g0080251	hypothetical protein
1194	Lalb_Chr17g0343211	Putative pectinesterase
1195	Lalb_Chr04g0247461	Putative Heat shock protein Hsp90 family
1196	Lalb_Chr25g0287231	Putative minus-end-directed kinesin ATPase
1197	Lalb_Chr21g0308571	Putative BRO1 domain
1198	Lalb_Chr19g0138711	Putative glucose-1-phosphate adenylyltransferase
1199	Lalb_Chr07g0190821	Putative xanthoxin dehydrogenase
1200	Lalb_Chr23g0265011	Putative Zinc finger
1201	Lalb_Chr22g0351871	No_annotation
1202	Lalb_Chr08g0234981	Putative tetratricopeptide-like helical domain-containing protein
1203	Lalb_Chr02g0152251	hypothetical protein
1204	Lalb_Chr09g0322691	Putative polygalacturonate 4-alpha-galacturonosyltransferase
1205	Lalb_Chr17g0344431	Putative DnaJ domain-containing protein
1206	Lalb_Chr14g0362451	Putative aminodeoxychorismate lyase
1207	Lalb_Chr08g0241561	Putative amino acid transporter
1208	Lalb_Chr02g0153321	hypothetical protein -BLAST- PREDICTED: probable membrane-associated kinase regulator 4
1209	Lalb_Chr11g0072841	hypothetical protein
1210	Lalb_Chr25g0286471	Putative choline transporter
1211	Lalb_Chr08g0234401	Putative tetraspanin
1212	Lalb_Chr07g0193491	Putative 30S ribosomal protein
1213	Lalb_Chr06g0166661	Putative protein disulfide-isomerase
1214	Lalb_Chr19g0133161	Putative tetratricopeptide-like helical domain-containing protein
1215	Lalb_Chr18g0050301	hypothetical protein
1216	Lalb_Chr19g0124881	hypothetical protein
1217	Lalb_Chr16g0388481	Putative oligopeptidase B
1218	Lalb_Chr20g0114131	Putative DNA helicase
1219	Lalb_Chr25g0287081	Putative cytokinin dehydrogenase
1220	Lalb_Chr14g0369961	Putative T-complex protein 1
1221	Lalb_Chr05g0225711	Putative bifunctional inhibitor
1222	Lalb_Chr18g0048131	Putative tetratricopeptide-like helical domain
1223	Lalb_Chr22g0355801	Putative transcription factor interactor and regulator C3H-WRC
1224	Lalb_Chr14g0371931	Putative IQ motif
1225	Lalb_Chr19g0129101	Putative transcription regulator GNAT family
1226	Lalb_Chr17g0343651	Putative plus-end-directed kinesin ATPase
1227	Lalb_Chr19g0125451	Putative allene oxide cyclase
1228	Lalb_Chr01g0008031	Putative P-loop containing nucleoside triphosphate hydrolase
1229	Lalb_Chr06g0161451	Putative treslin
1230	Lalb_Chr02g0141591	Putative mitochondrial carrier protein
1231	Lalb_Chr06g0164231	hypothetical protein
1232	Lalb_Chr10g0098161	hypothetical protein
1233	Lalb_Chr22g0355411	Putative transcription factor BES
1234	Lalb_Chr07g0193441	Putative laccase
1235	Lalb_Chr06g0167441	hypothetical protein
1236	Lalb_Chr02g0155161	Putative Brix domain-containing protein
1237	Lalb_Chr11g0064911	Putative double-stranded RNA-binding protein
1238	Lalb_Chr19g0133011	Putative ribosome recycling factor
1239	Lalb_Chr21g0305261	hypothetical protein
1240	Lalb_Chr10g0106581	Putative tetratricopeptide-like helical domain-containing protein
1241	Lalb_Chr02g0147201	hypothetical protein
1242	Lalb_Chr09g0326221	Putative neprosin
1243	Lalb_Chr03g0043481	Putative protein kinase RLK-Pelle-LRR-III family
1244	Lalb_Chr13g0297791	Putative transcription factor WD40-like family
1245	Lalb_Chr08g0246411	Putative potassium channel domain-containing protein
1246	Lalb_Chr01g0001401	Putative carboxypeptidase D
1247	Lalb_Chr23g0268071	Putative 3-beta-hydroxysteroid-4-alpha-carboxylate 3-dehydrogenase (decarboxylating)
1248	Lalb_Chr01g0010461	Putative transcription regulator GNAT family
1249	Lalb_Chr10g0103071	Putative transcription regulator mTERF family
1250	Lalb_Chr02g0157751	Putative cupredoxin
1251	Lalb_Chr08g0239111	Putative mini-chromosome maintenance complex-binding protein
1252	Lalb_Chr13g0300871	Putative transferase
1253	Lalb_Chr06g0175741	hypothetical protein
1254	Lalb_Chr15g0076661	Putative nuclease associated modular domain 3
1255	Lalb_Chr19g0137221	Putative double-stranded RNA-binding domain-containing protein
1256	Lalb_Chr04g0258571	Putative calcium-dependent channel
1257	Lalb_Chr17g0339031	hypothetical protein
1258	Lalb_Chr08g0245211	hypothetical protein
1259	Lalb_Chr21g0308191	hypothetical protein -BLAST- PREDICTED: classical arabinogalactan protein 9-like
1260	Lalb_Chr08g0230951	Putative RNA helicase transcription factor C2H2 family
1261	Lalb_Chr08g0243671	Putative methyltransferase
1262	Lalb_Chr04g0250301	hypothetical protein
1263	Lalb_Chr01g0011811	Putative 50S ribosomal protein L30e
1264	Lalb_Chr03g0042671	hypothetical protein
1265	Lalb_Chr04g0261851	hypothetical protein
1266	Lalb_Chr01g0019561	Putative histone-lysine N-methyltransferase chromatin regulator PHD family
1267	Lalb_Chr03g0028031	Putative beta-galactoside alpha-2
1268	Lalb_Chr24g0400711	Putative aminoacyltransferase
1269	Lalb_Chr13g0294781	Putative pentatricopeptide
1270	Lalb_Chr13g0296431	Putative transcription factor Hap3
1271	Lalb_Chr11g0072891	Putative nucleic acid-binding protein
1272	Lalb_Chr15g0078511	Putative calmodulin-lysine N-methyltransferase
1273	Lalb_Chr13g0296051	hypothetical protein
1274	Lalb_Chr14g0366971	hypothetical protein
1275	Lalb_Chr22g0357711	Putative groES chaperonin family
1276	Lalb_Chr09g0332661	Putative protein kinase RLK-Pelle-LRR-III family
1277	Lalb_Chr17g0345751	Putative dUTP diphosphatase
1278	Lalb_Chr08g0237001	hypothetical protein
1279	Lalb_Chr01g0006081	Putative cupredoxin
1280	Lalb_Chr10g0091631	Putative glucan endo-1
1281	Lalb_Chr20g0117851	Putative transcription factor TCP family
1282	Lalb_Chr12g0206091	hypothetical protein -BLAST- PREDICTED: squamosa promoter-binding-like protein 10
1283	Lalb_Chr06g0162721	Putative transcription factor Hap3
1284	Lalb_Chr15g0085151	Putative protein kinase RLK-Pelle-L-LEC family
1285	Lalb_Chr08g0239611	Putative ribosomal protein S30Ae
1286	Lalb_Chr03g0035701	Putative RNA helicase
1287	Lalb_Chr09g0335061	Putative six-bladed beta-propeller
1288	Lalb_Chr13g0297981	Putative transcription factor E2F-DP family
1289	Lalb_Chr02g0153051	Putative pentatricopeptide
1290	Lalb_Chr15g0079801	Putative chromatin regulator PHD family
1291	Lalb_Chr12g0197331	Putative transcription factor SBP family
1292	Lalb_Chr03g0026321	Putative GTP-binding protein EngA
1293	Lalb_Chr19g0138781	Bifunctional dihydrofolate reductase-thymidylate synthase
1294	Lalb_Chr16g0382181	Putative DNA-directed RNA polymerase transcription regulator Homeodomain-LIKE family
1295	Lalb_Chr04g0252211	Putative fatty acid desaturase domain-containing protein
1296	Lalb_Chr14g0367611	hypothetical protein -BLAST- 5'-3' exoribonuclease 3 isoform X2
1297	Lalb_Chr13g0290741	Putative shikimate O-hydroxycinnamoyltransferase
1298	Lalb_Chr08g0234831	Putative nucleoporin Nup186
1299	Lalb_Chr01g0022451	hypothetical protein
1300	Lalb_Chr23g0267361	Putative cyclin
1301	Lalb_Chr25g0288161	Putative lysosomal Pro-Xaa carboxypeptidase
1302	Lalb_Chr14g0366711	hypothetical protein
1303	Lalb_Chr05g0224781	putative protein
1304	Lalb_Chr12g0205051	Putative xanthine
1305	Lalb_Chr23g0270581	Putative mitochondrial carrier protein
1306	Lalb_Chr19g0129911	Putative cadmium-transporting ATPase
1307	Lalb_Chr18g0048021	Putative aminoacyltransferase
1308	Lalb_Chr12g0201341	Putative transcription factor E2F-DP family
1309	Lalb_Chr01g0001601	hypothetical protein -BLAST- 26S protease regulatory subunit 7 A like		AltName: Full=Regulatory particle triple-A ATPase subunit 1b	regulatory particle triple-A 1A	unnamed protein product	Lalb_Chr01g0001601
1310	Lalb_Chr17g0345061	Putative transcription factor WD40-like family
1311	Lalb_Chr15g0081191	Putative galacturan 1
1312	Lalb_Chr19g0125411	hypothetical protein
1313	Lalb_Chr16g0380141	hypothetical protein
1314	Lalb_Chr13g0294381	Putative transcription factor SBP family
1315	Lalb_Chr18g0055281	Putative xenobiotic-transporting ATPase
1316	Lalb_Chr21g0308381	Putative phosphoglycerate dehydrogenase
1317	Lalb_Chr13g0298321	Putative transcription factor C2C2-GATA family
1318	Lalb_Chr21g0309371	Putative minus-end-directed kinesin ATPase
1319	Lalb_Chr21g0319311	Putative gibberellin regulated protein
1320	Lalb_Chr08g0234251	Putative cellulose synthase (UDP-forming) chromatin regulator PHD family
1321	Lalb_Chr16g0386111	Putative ribose-phosphate diphosphokinase
1322	Lalb_Chr24g0399941	hypothetical protein -BLAST- PREDICTED: putative E3 ubiquitin-protein ligase RING1a isoform X2
1323	Lalb_Chr19g0129991	Putative MRN complex-interacting protein
1324	Lalb_Chr21g0310941	Putative protein kinase NEK family
1325	Lalb_Chr06g0162731	Putative protein LONGIFOLIA 1
1326	Lalb_Chr01g0006641	Putative ribonuclease H-like domain-containing protein
1327	Lalb_Chr10g0102881	Putative ribosomal protein L10e
1328	Lalb_Chr15g0088161	Putative Smr domain
1329	Lalb_Chr18g0060891	Putative very-long-chain 3-oxoacyl-CoA synthase
1330	Lalb_Chr11g0067961	Putative sugar phosphate transporter domain-containing protein
1331	Lalb_Chr12g0202571	hypothetical protein
1332	Lalb_Chr18g0051631	Putative armadillo-like helical
1333	Lalb_Chr22g0360191	hypothetical protein
1334	Lalb_Chr16g0376911	Putative 1-phosphatidylinositol 4-kinase
1335	Lalb_Chr17g0347311	Putative cellulase
1336	Lalb_Chr19g0125471	Putative protein kinase RLK-Pelle-LRR-III family
1337	Lalb_Chr05g0212781	Putative transcription factor C2C2-GATA family
1338	Lalb_Chr16g0386311	hypothetical protein
1339	Lalb_Chr14g0374121	Putative ribosomal protein L12 family
1340	Lalb_Chr02g0154521	Putative Late embryogenesis abundant protein
1341	Lalb_Chr01g0007381	putative protein
1342	Lalb_Chr13g0291151	Putative RNA-directed DNA polymerase
1343	Lalb_Chr18g0058681	Putative ATP citrate synthase
1344	Lalb_Chr24g0397021	hypothetical protein
1345	Lalb_Chr14g0369081	Putative histone deacetylase complex subunit SAP30
1346	Lalb_Chr06g0166541	Putative cellulase
1347	Lalb_Chr12g0207131	Putative ferroxidase
1348	Lalb_Chr19g0129221	Putative enhancer of polycomb protein
1349	Lalb_Chr20g0113901	Putative cobaltochelatase
1350	Lalb_Chr23g0272251	Putative expansin
1351	Lalb_Chr09g0325631	Putative ubiquitinyl hydrolase 1
1352	Lalb_Chr05g0224661	Putative cytosol alanyl aminopeptidase
1353	Lalb_Chr16g0384221	hypothetical protein
1354	Lalb_Chr24g0402781	Putative methionine gamma-lyase
1355	Lalb_Chr03g0031101	hypothetical protein
1356	Lalb_Chr25g0279911	Putative RNA helicase
1357	Lalb_Chr07g0180581	Putative villin
1358	Lalb_Chr17g0341521	Putative DNA-3-methyladenine glycosylase I
1359	Lalb_Chr23g0270841	hypothetical protein
1360	Lalb_Chr20g0111131	hypothetical protein -BLAST- PREDICTED: IQ domain-containing protein IQM6-like
1361	Lalb_Chr15g0084711	hypothetical protein
1362	Lalb_Chr23g0273811	hypothetical protein -BLAST- PREDICTED: protein DCL
1363	Lalb_Chr01g0012371	Putative signal transduction histidine kinase
1364	Lalb_Chr05g0222981	hypothetical protein
1365	Lalb_Chr23g0276281	Putative groES chaperonin family
1366	Lalb_Chr07g0178061	hypothetical protein
1367	Lalb_Chr21g0307451	Putative non-specific serine
1368	Lalb_Chr04g0250831	hypothetical protein
1369	Lalb_Chr19g0134881	Putative tetratricopeptide-like helical domain
1370	Lalb_Chr09g0324171	Putative histone-lysine N-methyltransferase chromatin remodeling SET family
1371	Lalb_Chr15g0080021	Putative protein kinase AGC-RSK-2 family
1372	Lalb_Chr07g0182811	Putative wall-associated receptor kinase
1373	Lalb_Chr09g0328381	Putative protein DJ-1
1374	Lalb_Chr13g0299641	Putative nucleosome assembly protein (NAP)
1375	Lalb_Chr21g0312631	hypothetical protein
1376	Lalb_Chr17g0341561	hypothetical protein
1377	Lalb_Chr25g0286481	Putative choline transporter
1378	Lalb_Chr07g0187911	Putative tetratricopeptide-like helical domain
1379	Lalb_Chr13g0290321	hypothetical protein
1380	Lalb_Chr17g0340501	Putative transcription factor MYB-HB-like family
1381	Lalb_Chr14g0369101	Putative transcription factor BES
1382	Lalb_Chr00c34g0408531	Putative transcription factor WD40-like family
1383	Lalb_Chr13g0291951	Putative protein kinase CAMK-CDPK family
1384	Lalb_Chr24g0393181	hypothetical protein
1385	Lalb_Chr01g0016821	Putative dynamin GTPase
1386	Lalb_Chr02g0143731	Putative Zinc finger
1387	Lalb_Chr01g0004771	Putative 2-carboxy-D-arabinitol-1-phosphatase
1388	Lalb_Chr17g0343111	Putative transcription factor B3-Domain family
1389	Lalb_Chr07g0184611	Putative transcription factor Hap3
1390	Lalb_Chr12g0202211	Putative phosphodiesterase I
1391	Lalb_Chr04g0261601	Putative PMR5 domain
1392	Lalb_Chr07g0194521	hypothetical protein
1393	Lalb_Chr20g0115101	putative protein
1394	Lalb_Chr10g0096351	Putative RNA helicase
1395	Lalb_Chr18g0054511	Putative PMR5 domain
1396	Lalb_Chr07g0179101	hypothetical protein
1397	Lalb_Chr07g0189881	Putative nucleotidyltransferase
1398	Lalb_Chr21g0315481	Putative ribosomal protein L12 family
1399	Lalb_Chr16g0383991	Putative tetratricopeptide-like helical domain-containing protein
1400	Lalb_Chr22g0360661	Elongation factor 1-alpha
1401	Lalb_Chr19g0134271	Histone H4
1402	Lalb_Chr06g0163751	Putative major facilitator superfamily
1403	Lalb_Chr07g0184441	Putative 1
1404	Lalb_Chr16g0388091	Putative transcription factor Tesmin family
1405	Lalb_Chr04g0250591	Putative protein kinase RLK-Pelle-CR4L family
1406	Lalb_Chr02g0140861	Phosphoglucomutase
1407	Lalb_Chr21g0310951	Putative protein kinase NEK family
1408	Lalb_Chr12g0203071	Putative ent-kaurene synthase
1409	Lalb_Chr17g0340601	Putative origin recognition complex
1410	Lalb_Chr16g0391541	Putative strictosidine synthase transcription factor WD40-like family
1411	Lalb_Chr08g0238461	Putative pectinesterase
1412	Lalb_Chr14g0374981	Putative ribosomal protein L25
1413	Lalb_Chr21g0308201	putative protein
1414	Lalb_Chr15g0089001	Putative ribose-5-phosphate isomerase
1415	Lalb_Chr02g0150701	Putative Gnk2-like domain-containing protein
1416	Lalb_Chr07g0182851	Putative protein kinase RLK-Pelle-LRR-XI-1 family
1417	Lalb_Chr01g0009221	Putative F-box domain
1418	Lalb_Chr18g0057831	Putative sugar phosphate transporter domain-containing protein
1419	Lalb_Chr09g0325811	Putative glycine hydroxymethyltransferase
1420	Lalb_Chr01g0007581	hypothetical protein
1421	Lalb_Chr02g0148741	Putative non-specific serine
1422	Lalb_Chr06g0168011	Putative transcription factor MYB family
1423	Lalb_Chr11g0065241	hypothetical protein
1424	Lalb_Chr05g0219501	Putative pentatricopeptide
1425	Lalb_Chr21g0305341	Putative pyruvate kinase
1426	Lalb_Chr15g0087081	Putative non-specific serine
1427	Lalb_Chr23g0266441	Putative beta-galactosidase
1428	Lalb_Chr06g0175451	Putative cysteamine dioxygenase
1429	Lalb_Chr07g0186391	Putative GDP-fucose protein O-fucosyltransferase
1430	Lalb_Chr14g0367621	hypothetical protein -BLAST- 5'-3' exoribonuclease 3 isoform X2
1431	Lalb_Chr06g0167461	Putative major facilitator superfamily domain-containing protein
1432	Lalb_Chr03g0036081	Putative oxidoreductase
1433	Lalb_Chr19g0133901	Putative PMR5 domain
1434	Lalb_Chr22g0360421	Putative transcription regulator SWI
1435	Lalb_Chr01g0000321	Putative transcription factor NAM family
1436	Lalb_Chr06g0167811	Putative transcription factor bHLH family
1437	Lalb_Chr13g0296831	Putative transcription factor & chromatin remodeling DDT family
1438	Lalb_Chr24g0395431	Putative transcription factor
1439	Lalb_Chr14g0368051	Putative transcription factor interactor and regulator C3H-WRC
1440	Lalb_Chr10g0095141	Putative transcription factor B3-Domain family
1441	Lalb_Chr04g0248341	Putative DNA mismatch repair protein MutS
1442	Lalb_Chr13g0303121	No_annotation
1443	Lalb_Chr18g0051411	putative protein
1444	Lalb_Chr01g0002151	Putative fructose-bisphosphate aldolase
1445	Lalb_Chr11g0068281	Putative Actin family
1446	Lalb_Chr12g0209981	Putative 1-deoxy-D-xylulose-5-phosphate reductoisomerase
1447	Lalb_Chr05g0216821	Putative Type 2 DNA topoisomerase 6 subunit B-like protein
1448	Lalb_Chr21g0305451	Putative transcription factor MYB family
1449	Lalb_Chr02g0148211	Putative protein LIN-9
1450	Lalb_Chr19g0137111	Putative ternary complex factor MIP1
1451	Lalb_Chr01g0013761	Putative mad1
1452	Lalb_Chr02g0144931	hypothetical protein
1453	Lalb_Chr08g0246881	hypothetical protein
1454	Lalb_Chr04g0247181	hypothetical protein -BLAST- PREDICTED: VID27-like protein isoform X2
1455	Lalb_Chr08g0238291	hypothetical protein
1456	Lalb_Chr03g0040701	hypothetical protein -BLAST- PREDICTED: DNA replication ATP-dependent helicase
1457	Lalb_Chr18g0057751	Putative E3 ubiquitin ligase RBR family
1458	Lalb_Chr03g0042991	Putative transcription factor WD40-like family
1459	Lalb_Chr23g0275611	Putative clustered mitochondria protein
1460	Lalb_Chr12g0199461	hypothetical protein -BLAST- PREDICTED: pre-mRNA 3'-end-processing factor FIP1-like
1461	Lalb_Chr12g0210031	hypothetical protein -BLAST- PREDICTED: folylpolyglutamate synthase isoform X1
1462	Lalb_Chr07g0189631	Putative tetratricopeptide-like helical domain-containing protein
1463	Lalb_Chr18g0044721	Putative RNA recognition motif domain-containing protein
1464	Lalb_Chr07g0189471	Putative glycosidase
1465	Lalb_Chr03g0043711	Putative F-box domain
1466	Lalb_Chr03g0042931	Putative mitochondrial carrier UCP
1467	Lalb_Chr23g0270861	hypothetical protein
1468	Lalb_Chr23g0270121	Putative non-specific serine
1469	Lalb_Chr13g0300201	Putative afadin
1470	Lalb_Chr05g0216241	hypothetical protein -BLAST- PREDICTED: kinesin-like protein KIN-14R
1471	Lalb_Chr01g0020051	Putative SLC26A
1472	Lalb_Chr06g0161841	Putative sphingolipid C4-monooxygenase
1473	Lalb_Chr10g0103621	Putative triacylglycerol lipase
1474	Lalb_Chr20g0123381	Putative kinetochore protein Ndc80
1475	Lalb_Chr09g0320551	Putative hexokinase
1476	Lalb_Chr02g0157281	Putative 5-methyltetrahydropteroyltriglutamate--homocysteine S-methyltransferase
1477	Lalb_Chr07g0191031	Putative protein kinase RLK-Pelle-LRR-III family transcription factor S1Fa-like family
1478	Lalb_Chr10g0104791	Putative transcription factor WD40-like family
1479	Lalb_Chr21g0306661	Putative non-specific serine
1480	Lalb_Chr11g0067871	Putative tRNA (guanine(26)-N(2))-dimethyltransferase
1481	Lalb_Chr01g0000771	Putative origin recognition complex
1482	Lalb_Chr24g0398621	Putative winged helix-turn-helix DNA-binding domain
1483	Lalb_Chr13g0298551	Putative prefoldin alpha
1484	Lalb_Chr07g0177611	Putative transcription factor C3H family
1485	Lalb_Chr22g0358911	Putative RNA recognition motif domain-containing protein
1486	Lalb_Chr20g0122311	putative protein
1487	Lalb_Chr01g0005941	hypothetical protein
1488	Lalb_Chr08g0246681	Putative transcription factor bZIP family
1489	Lalb_Chr13g0297171	Putative RecQ mediated genome instability protein
1490	Lalb_Chr01g0017301	Putative exosome complex component Rrp41
1491	Lalb_Chr19g0138451	Putative P-loop containing nucleoside triphosphate hydrolase
1492	Lalb_Chr17g0339971	Putative transcription factor & lipid binding HD-SAD family
1493	Lalb_Chr02g0158751	hypothetical protein
1494	Lalb_Chr19g0124271	hypothetical protein
1495	Lalb_Chr21g0312801	Putative Snf7 family protein
1496	Lalb_Chr16g0386101	Putative proton-dependent oligopeptide transporter family
1497	Lalb_Chr19g0136341	hypothetical protein
1498	Lalb_Chr16g0377031	Putative DNA topoisomerase (ATP-hydrolyzing)
1499	Lalb_Chr01g0005211	Putative 1
1500	Lalb_Chr10g0107641	Putative fasciclin-like arabinogalactan protein
1501	Lalb_Chr12g0210331	Putative reverse transcriptase zinc-binding domain-containing protein
1502	Lalb_Chr20g0121111	Putative galacturan 1
1503	Lalb_Chr14g0373551	Putative transcription factor interactor and regulator AUX-IAA family
1504	Lalb_Chr04g0253731	Putative tetratricopeptide-like helical domain-containing protein
1505	Lalb_Chr25g0286511	putative protein
1506	Lalb_Chr11g0073921	Putative pectinesterase
1507	Lalb_Chr02g0145941	Putative ribosomal protein L15
1508	Lalb_Chr12g0199011	hypothetical protein -BLAST- BnaA01g37320D
1509	Lalb_Chr22g0353521	hypothetical protein
1510	Lalb_Chr15g0083711	Putative HAD hydrolase
1511	Lalb_Chr03g0025411	Putative transcription factor interactor and regulator Znf-B family
1512	Lalb_Chr09g0325321	Putative AMP-dependent synthetase
1513	Lalb_Chr09g0332911	Putative phosphotransferase with an alcohol group as acceptor
1514	Lalb_Chr20g0112351	Putative pectin lyase
1515	Lalb_Chr03g0025031	Putative transcription factor interactor and regulator CCHC(Zn) family
1516	Lalb_Chr25g0289541	Putative transcription factor Hap3
1517	Lalb_Chr17g0339581	Putative protein PAIR1
1518	Lalb_Chr02g0143171	Putative transcription factor Hap3
1519	Lalb_Chr05g0218461	hypothetical protein
1520	Lalb_Chr04g0254161	Putative transcription factor NAM family
1521	Lalb_Chr01g0008281	Putative transcription factor FAR family
1522	Lalb_Chr07g0179751	Putative tetratricopeptide-like helical domain
1523	Lalb_Chr04g0247961	Putative transcription factor C3H family
1524	Lalb_Chr02g0143721	Putative DNA helicase
1525	Lalb_Chr09g0324161	Putative oxidoreductase
1526	Lalb_Chr23g0277861	hypothetical protein
1527	Lalb_Chr04g0259551	Putative plus-end-directed kinesin ATPase
1528	Lalb_Chr09g0320901	hypothetical protein -BLAST- BTB
1529	Lalb_Chr01g0009421	Putative very-long-chain 3-oxoacyl-CoA reductase
1530	Lalb_Chr09g0324631	putative protein
1531	Lalb_Chr10g0101921	hypothetical protein
1532	Lalb_Chr18g0051901	Putative Glycosyltransferase family 92
1533	Lalb_Chr12g0208801	Putative 3'-RNA ribose 2'-O-methyltransferase
1534	Lalb_Chr06g0173751	Putative immunoglobulin-like protein
1535	Lalb_Chr10g0098311	Putative transcription factor C2C2-Dof family
1536	Lalb_Chr11g0063021	Small nucleolar RNA snoR8a
1537	Lalb_Chr17g0340521	Putative transcription factor Homobox-WOX family
1538	Lalb_Chr18g0059751	Putative major facilitator
1539	Lalb_Chr08g0230671	Putative microtubule-associated protein
1540	Lalb_Chr01g0003801	Putative harbinger transposase-derived nuclease domain-containing protein
1541	Lalb_Chr13g0293071	Putative tetratricopeptide-like helical domain-containing protein
1542	Lalb_Chr07g0188901	Putative F-box domain
1543	Lalb_Chr24g0401271	Putative arp2
1544	Lalb_Chr21g0315401	hypothetical protein
1545	Lalb_Chr24g0395891	Putative ribosomal protein L37e
1546	Lalb_Chr07g0179991	No_annotation
1547	Lalb_Chr24g0396321	Putative exoribonuclease II transcription factor C2H2 family
1548	Lalb_Chr25g0283991	Putative S-adenosyl-L-methionine-dependent methyltransferase
1549	Lalb_Chr19g0136891	Putative transcription factor Hap3
1550	Lalb_Chr08g0236281	Putative pentatricopeptide
1551	Lalb_Chr21g0311841	putative protein
1552	Lalb_Chr13g0293441	hypothetical protein
1553	Lalb_Chr24g0402831	Putative BRCT domain-containing protein
1554	Lalb_Chr19g0127081	Putative transcription factor C2H2 family
1555	Lalb_Chr02g0146391	Putative methyltransferase Ppm1
1556	Lalb_Chr03g0035631	Putative NADP-retinol dehydrogenase
1557	Lalb_Chr09g0325821	hypothetical protein
1558	Lalb_Chr08g0230501	Putative exostosin
1559	Lalb_Chr07g0184971	Putative peptidylprolyl isomerase
1560	Lalb_Chr03g0035041	Putative isoflavone 7-O-glucosyltransferase
1561	Lalb_Chr21g0310061	hypothetical protein -BLAST- unnamed protein product
1562	Lalb_Chr17g0348811	Putative xenobiotic-transporting ATPase
1563	Lalb_Chr01g0007391	putative protein
1564	Lalb_Chr18g0060281	Putative cysteine-rich transmembrane CYSTM domain-containing protein
1565	Lalb_Chr11g0062591	Putative transcription factor HSF-type-DNA-binding family
1566	Lalb_Chr01g0021471	Putative cyclin
1567	Lalb_Chr11g0071341	Putative transcription factor C2C2-Dof family
1568	Lalb_Chr09g0329101	Putative tetratricopeptide-like helical domain-containing protein
1569	Lalb_Chr04g0250841	No_annotation
1570	Lalb_Chr21g0318801	Putative transcription factor MYB-HB-like family
1571	Lalb_Chr17g0338181	Putative transcription factor bZIP family
1572	Lalb_Chr08g0240071	Putative pentapeptide
1573	Lalb_Chr05g0220281	hypothetical protein
1574	Lalb_Chr04g0252141	hypothetical protein -BLAST- PREDICTED: protein CHUP1
1575	Lalb_Chr02g0152521	Putative transcription factor NAM family
1576	Lalb_Chr18g0058381	Putative small GTPase superfamily
1577	Lalb_Chr21g0307531	Putative glutathione transferase
1578	Lalb_Chr20g0117061	No_annotation
1579	Lalb_Chr07g0180441	Putative ATPase
1580	Lalb_Chr06g0173601	Putative condensin subunit 1
1581	Lalb_Chr15g0076701	Putative alanine transaminase
1582	Lalb_Chr21g0310201	hypothetical protein
1583	Lalb_Chr20g0118811	Putative phytepsin
1584	Lalb_Chr05g0224671	Putative cytosol alanyl aminopeptidase
1585	Lalb_Chr11g0062721	Putative asparaginase
1586	Lalb_Chr12g0203241	Putative UMP kinase
1587	Lalb_Chr13g0291921	Putative non-specific serine
1588	Lalb_Chr05g0214581	Putative transcription factor NAM family
1589	Lalb_Chr18g0057271	hypothetical protein -BLAST- PREDICTED: SNF1-related protein kinase regulatory subunit beta-2-like isoform X1
1590	Lalb_Chr10g0099551	Putative quinate O-hydroxycinnamoyltransferase
1591	Lalb_Chr18g0048201	Putative non-specific serine
1592	Lalb_Chr19g0138441	hypothetical protein -BLAST- PREDICTED: ribosome biogenesis protein BMS1 homolog isoform X2
1593	Lalb_Chr02g0150081	Putative transcription factor C2H2 family
1594	Lalb_Chr21g0318191	putative protein
1595	Lalb_Chr19g0127671	Putative nucleoside-diphosphate kinase
1596	Lalb_Chr03g0042371	Putative laccase
1597	Lalb_Chr08g0232951	Putative ribosomal protein L18
1598	Lalb_Chr24g0400621	hypothetical protein -BLAST- PREDICTED: 50S ribosomal protein 5
1599	Lalb_Chr21g0318021	Putative chromatin regulator PHD family
1600	Lalb_Chr10g0103921	Putative Coiled-coil domain containing protein
1601	Lalb_Chr02g0151851	Putative leucine-rich repeat domain
1602	Lalb_Chr14g0373251	Putative oxidoreductase
1603	Lalb_Chr19g0137491	hypothetical protein
1604	Lalb_Chr22g0351881	hypothetical protein
1605	Lalb_Chr17g0344691	Putative glycerol-3-phosphate dehydrogenase (NAD(+))
1606	Lalb_Chr13g0302761	Putative cytochrome P450
1607	Lalb_Chr09g0322731	Putative tetratricopeptide-like helical domain-containing protein
1608	Lalb_Chr14g0369371	Putative transcription factor TUBBY family
1609	Lalb_Chr04g0247341	Putative F-box domain-containing protein
1610	Lalb_Chr03g0027321	hypothetical protein -BLAST- PREDICTED: vegetative cell wall protein gp1-like
1611	Lalb_Chr15g0085641	putative protein
1612	Lalb_Chr08g0236601	hypothetical protein
1613	Lalb_Chr10g0104431	Putative transcription factor GRAS family
1614	Lalb_Chr18g0052311	No_annotation
1615	Lalb_Chr15g0077881	Putative galacturan 1
1616	Lalb_Chr16g0379431	hypothetical protein
1617	Lalb_Chr13g0301081	Putative ribosomal protein L10P
1618	Lalb_Chr02g0142701	putative protein
1619	Lalb_Chr11g0068141	hypothetical protein
1620	Lalb_Chr10g0106561	hypothetical protein -BLAST- PREDICTED: anaphase-promoting complex subunit 5
1621	Lalb_Chr21g0316161	Putative ribosomal protein S5
1622	Lalb_Chr21g0316961	Putative PLP-binding barrel
1623	Lalb_Chr04g0263591	Putative G-protein gamma
1624	Lalb_Chr20g0111501	Putative transcription factor OFP family
1625	Lalb_Chr18g0055291	Putative xenobiotic-transporting ATPase
1626	Lalb_Chr02g0145901	Putative transferase
1627	Lalb_Chr01g0003681	Putative Actin family
1628	Lalb_Chr15g0085861	Putative transcription factor bZIP family
1629	Lalb_Chr22g0356031	Putative alpha
1630	Lalb_Chr10g0100401	Putative plant organelle RNA recognition domain-containing protein
1631	Lalb_Chr10g0096911	Putative protein PAIR1
1632	Lalb_Chr01g0019611	Putative protein kinase AGC-NDR family
1633	Lalb_Chr07g0190691	Putative WEB family protein
1634	Lalb_Chr03g0034181	Putative peroxidase
1635	Lalb_Chr04g0251181	Putative expansin
1636	Lalb_Chr14g0363071	Putative ankyrin repeat-containing domain-containing protein
1637	Lalb_Chr23g0270851	hypothetical protein
1638	Lalb_Chr16g0388131	Putative ribonuclease P
1639	Lalb_Chr04g0254981	hypothetical protein -BLAST- PREDICTED: protein CHUP1
1640	Lalb_Chr20g0112361	Putative pectinesterase
1641	Lalb_Chr12g0210071	Putative linoleate 9S-lipoxygenase
1642	Lalb_Chr12g0198741	hypothetical protein -BLAST- PREDICTED: nucleoid-associated protein At4g30620
1643	Lalb_Chr05g0219091	hypothetical protein
1644	Lalb_Chr09g0325291	Putative brevis radix (BRX) domain
1645	Lalb_Chr14g0375291	Putative 1-aminocyclopropane-1-carboxylate synthase
1646	Lalb_Chr04g0250561	Putative dual-specificity kinase CMGC-DYRK-PRP4 family
1647	Lalb_Chr20g0121031	Putative importin-alpha
1648	Lalb_Chr16g0380071	Putative DNA mismatch repair protein Mlh3
1649	Lalb_Chr02g0148291	hypothetical protein
1650	Lalb_Chr16g0384211	hypothetical protein
1651	Lalb_Chr19g0131901	hypothetical protein
1652	Lalb_Chr02g0150071	hypothetical protein -BLAST- CorA domain-containing protein
1653	Lalb_Chr10g0099361	Putative GH3 family protein
1654	Lalb_Chr20g0108481	Putative Lysozyme-like domain-containing protein
1655	Lalb_Chr24g0402121	putative protein
1656	Lalb_Chr06g0174591	Putative ribulose-bisphosphate carboxylase
1657	Lalb_Chr25g0283601	Putative tetratricopeptide-like helical domain-containing protein
1658	Lalb_Chr17g0341031	Putative HAUS augmin-like complex subunit 1
1659	Lalb_Chr17g0343781	Putative rossmann-like alpha
1660	Lalb_Chr08g0242881	Putative GPI-Mannosyltransferase II co-activator
1661	Lalb_Chr10g0100981	Putative chlorophyll A-B binding protein
1662	Lalb_Chr07g0186111	putative protein
1663	Lalb_Chr04g0252641	hypothetical protein
1664	Lalb_Chr04g0250571	Putative protein kinase CMGC-DYRK-PRP4 family
1665	Lalb_Chr03g0031091	hypothetical protein
1666	Lalb_Chr21g0317241	Putative glucan 1
1667	Lalb_Chr24g0398031	Putative exodeoxyribonuclease I
1668	Lalb_Chr07g0193481	Putative amino acid transporter
1669	Lalb_Chr05g0218571	Triose phosphate
1670	Lalb_Chr22g0358061	Putative protein S-acyltransferase
1671	Lalb_Chr10g0105401	hypothetical protein
1672	Lalb_Chr22g0350271	Putative transcription factor ARF family
1673	Lalb_Chr21g0307051	Putative tetratricopeptide-like helical domain-containing protein
1674	Lalb_Chr04g0250291	Putative peroxidase
1675	Lalb_Chr22g0349881	Putative leucine-rich repeat-containing
1676	Lalb_Chr12g0203831	Putative ribosomal protein L25
1677	Lalb_Chr06g0164431	Putative 1
1678	Lalb_Chr07g0183551	putative protein
1679	Lalb_Chr14g0375391	Putative ribosomal protein L19
1680	Lalb_Chr09g0320941	Putative BAH domain-containing protein
1681	Lalb_Chr19g0129601	Putative DNA helicase
1682	Lalb_Chr05g0226641	Putative encoded peptide
1683	Lalb_Chr03g0029081	Putative cyclin
1684	Lalb_Chr16g0377191	Putative generative cell specific-1
1685	Lalb_Chr17g0340561	Putative chromatin regulator PHD family
1686	Lalb_Chr24g0393011	hypothetical protein
1687	Lalb_Chr20g0117141	Putative DNA-binding pseudobarrel domain-containing protein
1688	Lalb_Chr20g0113881	hypothetical protein -BLAST- PREDICTED: midasin isoform X3
1689	Lalb_Chr08g0233411	Putative glucan endo-1
1690	Lalb_Chr06g0163321	hypothetical protein -BLAST- PREDICTED: classical arabinogalactan protein 25-like
1691	Lalb_Chr04g0250441	Putative non-specific serine
1692	Lalb_Chr11g0067281	Putative transcription factor SSXT family
1693	Lalb_Chr12g0204191	hypothetical protein
1694	Lalb_Chr07g0177821	hypothetical protein
1695	Lalb_Chr23g0276491	Putative tetratricopeptide-like helical domain-containing protein
1696	Lalb_Chr05g0219611	putative protein
1697	Lalb_Chr12g0198991	hypothetical protein -BLAST- BnaA01g37320D
1698	Lalb_Chr05g0221431	Putative protein kinase
1699	Lalb_Chr24g0397521	Putative transcription factor Tesmin family
1700	Lalb_Chr21g0312771	Putative thioredoxin-like protein
1701	Lalb_Chr14g0374561	Putative chromatin regulator PHD family
1702	Lalb_Chr06g0165781	Putative prolyl 4-hydroxylase
1703	Lalb_Chr11g0075691	hypothetical protein -BLAST- PREDICTED: microtubule-associated protein futsch-like
1704	Lalb_Chr08g0236451	Putative protein kinase TKL-Pl-4 family
1705	Lalb_Chr15g0087811	hypothetical protein
1706	Lalb_Chr04g0264181	hypothetical protein -BLAST- PREDICTED: CST complex subunit CTC1 isoform X2
1707	Lalb_Chr13g0294161	Putative remorin
1708	Lalb_Chr17g0345571	hypothetical protein -BLAST- PREDICTED: EPIDERMAL PATTERNING FACTOR-like protein 3
1709	Lalb_Chr22g0351571	Putative protein kinase RLK-Pelle-LysM family
1710	Lalb_Chr24g0399931	Putative aminoacyltransferase
1711	Lalb_Chr06g0173611	Putative condensin subunit 1
1712	Lalb_Chr07g0188731	Putative tetratricopeptide-like helical domain
1713	Lalb_Chr04g0256971	Putative PA domain
1714	Lalb_Chr13g0291671	Putative transcription factor interactor and regulator C3H-WRC
1715	Lalb_Chr19g0129631	hypothetical protein -BLAST- PREDICTED: rhomboid-like protein 19
1716	Lalb_Chr19g0124911	Putative sphingomyelin synthase-like domain-containing protein
1717	Lalb_Chr11g0072781	Putative nucleic acid-binding protein
1718	Lalb_Chr07g0185791	Putative ferredoxin [2Fe-2S]
1719	Lalb_Chr02g0148171	Putative formin
1720	Lalb_Chr21g0309161	Putative ribonuclease H
1721	Lalb_Chr10g0104821	Putative transcription factor interactor and regulator LIM family
1722	Lalb_Chr18g0049841	hypothetical protein -BLAST- auxin canalisation and PH-like domain-containing protein isoform X1
1723	Lalb_Chr12g0206481	hypothetical protein
1724	Lalb_Chr21g0313811	Putative winged helix-turn-helix DNA-binding domain
1725	Lalb_Chr21g0316171	hypothetical protein
1726	Lalb_Chr04g0254271	hypothetical protein
1727	Lalb_Chr03g0031971	Putative winged helix-turn-helix DNA-binding domain
1728	Lalb_Chr07g0193291	Putative peptide-transporting ATPase
1729	Lalb_Chr07g0185631	Putative protein kinase AGC-RSK-2 family
1730	Lalb_Chr11g0067541	Putative Ion channel regulatory protein
1731	Lalb_Chr01g0007371	putative protein
1732	Lalb_Chr19g0135631	hypothetical protein
1733	Lalb_Chr19g0132571	Putative transcription factor AP2-EREBP family
1734	Lalb_Chr03g0043821	Putative mannan endo-1
1735	Lalb_Chr22g0357661	hypothetical protein
1736	Lalb_Chr01g0021271	Putative phosphopantothenoylcysteine decarboxylase
1737	Lalb_Chr15g0089021	Putative polygalacturonase
1738	Lalb_Chr14g0370971	putative protein
1739	Lalb_Chr05g0229081	Putative defensin
1740	Lalb_Chr08g0232781	Putative pectinesterase
1741	Lalb_Chr16g0377651	Putative non-specific serine
1742	Lalb_Chr15g0082791	Putative sugar phosphate transporter domain-containing protein
1743	Lalb_Chr22g0353571	Putative B-cell receptor-associated protein 29
1744	Lalb_Chr22g0351161	Putative transcription factor interactor and regulator AUX-IAA family
1745	Lalb_Chr05g0213181	Putative transcription factor AS2-LOB family
1746	Lalb_Chr01g0007311	Putative 1-phosphatidylinositol-4-phosphate 5-kinase
1747	Lalb_Chr02g0152741	Putative photosystem II Psb28
1748	Lalb_Chr02g0141841	putative protein
1749	Lalb_Chr11g0075701	hypothetical protein -BLAST- PREDICTED: microtubule-associated protein futsch-like
1750	Lalb_Chr05g0220261	hypothetical protein -BLAST- PREDICTED: anaphase-promoting complex subunit 2
1751	Lalb_Chr05g0228201	hypothetical protein
1752	Lalb_Chr24g0403281	putative protein
1753	Lalb_Chr21g0316671	Putative plus-end-directed kinesin ATPase
1754	Lalb_Chr23g0266431	Putative beta-galactosidase
1755	Lalb_Chr01g0015401	Putative protein-serine
1756	Lalb_Chr15g0088411	Putative pectinesterase inhibitor domain-containing protein
1757	Lalb_Chr16g0391481	Putative peroxidase
1758	Lalb_Chr11g0071461	hypothetical protein
1759	Lalb_Chr16g0388271	Putative WD40
1760	Lalb_Chr01g0004341	Putative transcription factor C2C2-GATA family
1761	Lalb_Chr10g0093331	hypothetical protein
1762	Lalb_Chr22g0349831	Putative arabinogalactan peptide
1763	Lalb_Chr11g0074421	Putative myosin ATPase
1764	Lalb_Chr21g0309151	Putative ribonuclease H
1765	Lalb_Chr20g0117161	hypothetical protein -BLAST- Auxin response factor 8
1766	Lalb_Chr07g0195681	Putative stromelysin 2
1767	Lalb_Chr01g0022311	Putative protein kinase RLK-Pelle-LRR-I-1 family
1768	Lalb_Chr02g0149831	Putative amino acid transporter
1769	Lalb_Chr19g0138431	Putative ribosome biogenesis protein BMS1
1770	Lalb_Chr21g0311121	Putative myosin ATPase
1771	Lalb_Chr03g0029951	Putative Galactose-binding domain-containing protein
1772	Lalb_Chr04g0252561	Putative thaumatin
1773	Lalb_Chr09g0334991	Putative transcription factor bHLH family
1774	Lalb_Chr20g0113391	Putative IQ motif
1775	Lalb_Chr07g0184451	Putative 1
1776	Lalb_Chr11g0068261	Putative transcription factor Hap3
1777	Lalb_Chr02g0147311	hypothetical protein
1778	Lalb_Chr16g0378701	Putative cyclin
1779	Lalb_Chr25g0285491	Putative purine permease
1780	Lalb_Chr13g0294361	hypothetical protein -BLAST- PREDICTED: squamosa promoter-binding-like protein 12
1781	Lalb_Chr07g0195631	Malate dehydrogenase
1782	Lalb_Chr14g0372711	Putative protein-serine
1783	Lalb_Chr01g0023881	putative protein
1784	Lalb_Chr19g0130081	putative protein
1785	Lalb_Chr02g0144831	Putative xyloglucan:xyloglucosyl transferase
1786	Lalb_Chr15g0082891	Putative alpha-factor-transporting ATPase
1787	Lalb_Chr10g0102371	hypothetical protein
1788	Lalb_Chr06g0167541	Putative DNA helicase
1789	Lalb_Chr16g0379511	putative protein
1790	Lalb_Chr18g0049831	putative protein
1791	Lalb_Chr10g0105391	Putative amino acid transporter
1792	Lalb_Chr21g0310931	Putative transcription factor MYB family
1793	Lalb_Chr10g0100351	Putative PMR5 domain
1794	Lalb_Chr01g0003811	Putative very-long-chain (3R)-3-hydroxyacyl-CoA dehydratase
1795	Lalb_Chr13g0298231	hypothetical protein -BLAST- Sec34-like family protein
1796	Lalb_Chr11g0065571	Putative winged helix-turn-helix DNA-binding domain
1797	Lalb_Chr19g0137431	Putative tetraspanin
1798	Lalb_Chr08g0234321	Putative clustered mitochondria protein
1799	Lalb_Chr17g0346851	Putative transcription factor C2H2 family
1800	Lalb_Chr16g0388281	Putative vacuolar sorting protein 39
1801	Lalb_Chr06g0168171	Putative transcription factor SSXT family
1802	Lalb_Chr00c34g0408541	Putative UMP kinase
1803	Lalb_Chr06g0174951	hypothetical protein
1804	Lalb_Chr01g0002491	Putative 2'-hydroxyisoflavone reductase
1805	Lalb_Chr02g0152811	Putative non-specific serine
1806	Lalb_Chr25g0288731	Putative glucomannan 4-beta-mannosyltransferase
1807	Lalb_Chr08g0233871	Putative FAD
1808	Lalb_Chr23g0271611	Putative IQ motif
1809	Lalb_Chr02g0153461	hypothetical protein
1810	Lalb_Chr16g0379501	Putative flavonoid 3'
1811	Lalb_Chr06g0167511	Putative DNA helicase
1812	Lalb_Chr04g0264231	Putative CST complex subunit CTC1
1813	Lalb_Chr07g0181201	Putative pentatricopeptide
1814	Lalb_Chr15g0090561	Putative EamA domain-containing protein
1815	Lalb_Chr10g0101931	Putative exoribonuclease II
1816	Lalb_Chr03g0040541	Putative tetratricopeptide-like helical domain-containing protein
1817	Lalb_Chr19g0133441	hypothetical protein
1818	Lalb_Chr12g0204611	Putative protein kinase RLK-Pelle-RLCK-VIIa-2 family
1819	Lalb_Chr07g0193161	Putative tetratricopeptide-like helical domain
1820	Lalb_Chr08g0244071	Putative phospholipase D
1821	Lalb_Chr15g0088351	Putative SKP1
1822	Lalb_Chr22g0359741	Putative protein kinase RLK-Pelle-RLCK-IXa family
1823	Lalb_Chr11g0072251	hypothetical protein
1824	Lalb_Chr05g0215631	hypothetical protein
1825	Lalb_Chr07g0188181	Putative peptidylprolyl isomerase
1826	Lalb_Chr08g0245381	Putative transcription factor HSF-type-DNA-binding family
1827	Lalb_Chr03g0030681	Putative RNA-directed DNA polymerase
1828	Lalb_Chr12g0205291	No_annotation
1829	Lalb_Chr19g0135541	hypothetical protein
1830	Lalb_Chr17g0339021	Putative transcription factor C2H2 family
1831	Lalb_Chr14g0375531	hypothetical protein -BLAST- PREDICTED: protein BIG GRAIN 1-like A
1832	Lalb_Chr05g0224601	Putative transcription factor C2H2 family
1833	Lalb_Chr12g0200851	hypothetical protein
1834	Lalb_Chr14g0375201	Putative transcription factor NAM family
1835	Lalb_Chr23g0271971	hypothetical protein
1836	Lalb_Chr16g0392321	Putative tetratricopeptide-like helical domain-containing protein
1837	Lalb_Chr04g0261081	putative protein
1838	Lalb_Chr09g0328311	Putative EF-hand domain pair protein
1839	Lalb_Chr19g0135871	hypothetical protein
1840	Lalb_Chr11g0064511	Putative transferase chromatin regulator PHD family
1841	Lalb_Chr03g0026261	Putative histone deacetylase
1842	Lalb_Chr11g0072791	hypothetical protein -BLAST- PREDICTED: replication protein A 70 kDa DNA-binding subunit-like
1843	Lalb_Chr03g0034251	Putative multi antimicrobial extrusion protein
1844	Lalb_Chr13g0291131	Putative RNA-directed DNA polymerase
1845	Lalb_Chr09g0333811	Putative histone-lysine N-methyltransferase chromatin remodeling SET family
1846	Lalb_Chr14g0372051	Putative phosphatidyl-myo-inositol alpha-mannosyltransferase
1847	Lalb_Chr01g0006751	hypothetical protein
1848	Lalb_Chr16g0377821	hypothetical protein
1849	Lalb_Chr01g0017691	hypothetical protein
1850	Lalb_Chr10g0098531	Putative transcription factor WD40-like family
1851	Lalb_Chr09g0320851	Putative NTF2-like domain-containing protein
1852	Lalb_Chr14g0372531	putative protein
1853	Lalb_Chr07g0178031	Putative pentatricopeptide
1854	Lalb_Chr17g0345161	Putative histone acetyltransferase chromatin regulator PHD family
1855	Lalb_Chr14g0368791	hypothetical protein
1856	Lalb_Chr21g0312811	Putative Snf7 family protein
1857	Lalb_Chr02g0146171	Putative pectate lyase
1858	Lalb_Chr25g0288101	Putative transcription factor OFP family
1859	Lalb_Chr13g0294681	hypothetical protein
1860	Lalb_Chr11g0067601	Putative cytochrome P450
1861	Lalb_Chr21g0305621	hypothetical protein
1862	Lalb_Chr21g0308531	Putative thiol oxidase
1863	Lalb_Chr02g0154641	Putative transcription factor OFP family
1864	Lalb_Chr01g0012601	Putative SLC26A
1865	Lalb_Chr18g0057531	Putative pectinesterase inhibitor domain-containing protein
1866	Lalb_Chr06g0161601	hypothetical protein
1867	Lalb_Chr02g0155591	Putative major facilitator superfamily domain-containing protein
1868	Lalb_Chr01g0000741	hypothetical protein
1869	Lalb_Chr01g0023941	putative protein
1870	Lalb_Chr20g0121541	Putative non-specific serine
1871	Lalb_Chr05g0213541	Putative protein kinase CMGC-CK2 family
1872	Lalb_Chr11g0062111	Putative V-type ATPase
1873	Lalb_Chr02g0152721	hypothetical protein
1874	Lalb_Chr12g0205531	hypothetical protein
1875	Lalb_Chr24g0397231	Putative IQ motif
1876	Lalb_Chr25g0284811	hypothetical protein -BLAST- Transmembrane protein
1877	Lalb_Chr17g0347781	hypothetical protein -BLAST- F-box protein At2g26850
1878	Lalb_Chr18g0053201	putative protein
1879	Lalb_Chr18g0046611	hypothetical protein
1880	Lalb_Chr02g0145711	Putative transcription factor C3H family
1881	Lalb_Chr23g0268611	hypothetical protein -BLAST- Alpha-latrocrustotoxin-Lt1a
1882	Lalb_Chr03g0030561	Putative protochlorophyllide reductase
1883	Lalb_Chr16g0385601	Putative transcription factor C2H2 family
1884	Lalb_Chr16g0388141	Putative ribonuclease P
1885	Lalb_Chr17g0344851	Putative heavy metal-associated domain
1886	Lalb_Chr12g0203021	Putative ribonuclease H-like domain-containing protein
1887	Lalb_Chr05g0213781	hypothetical protein
1888	Lalb_Chr23g0276551	Putative tetratricopeptide-like helical domain-containing protein
1889	Lalb_Chr06g0170731	Putative photosystem II Psb28
1890	Lalb_Chr09g0334881	Putative alpha-glucan
1891	Lalb_Chr22g0357241	hypothetical protein
1892	Lalb_Chr20g0113591	hypothetical protein
1893	Lalb_Chr16g0392221	hypothetical protein -BLAST- PREDICTED: protein POOR HOMOLOGOUS SYNAPSIS 1 isoform X2
1894	Lalb_Chr14g0368201	Putative acetyltransferase A
1895	Lalb_Chr10g0106941	hypothetical protein
1896	Lalb_Chr12g0199471	hypothetical protein
1897	Lalb_Chr24g0397511	hypothetical protein -BLAST- PREDICTED: protein tesmin
1898	Lalb_Chr10g0095651	Putative loganate O-methyltransferase
1899	Lalb_Chr03g0029031	Putative DNA repair metallo-beta-lactamase
1900	Lalb_Chr01g0019881	Putative photosystem II PsbW
1901	Lalb_Chr11g0065861	Putative rossmann-like alpha
1902	Lalb_Chr01g0002271	Putative transcription factor interactor and regulator Znf-B family
1903	Lalb_Chr17g0345091	Putative phosphoinositide phospholipase C
1904	Lalb_Chr20g0113771	Putative tetratricopeptide-like helical domain-containing protein
1905	Lalb_Chr16g0379731	No_annotation
1906	Lalb_Chr24g0399221	hypothetical protein
1907	Lalb_Chr22g0357151	Putative transcription factor C2H2 family
1908	Lalb_Chr10g0098521	Putative transcription factor WD40-like family
1909	Lalb_Chr05g0226651	Putative encoded peptide
1910	Lalb_Chr11g0075961	Putative bifunctional inhibitor
1911	Lalb_Chr06g0162501	Putative bacterial surface antigen (D15)
1912	Lalb_Chr08g0237751	Putative defensin
1913	Lalb_Chr12g0199031	No_annotation
1914	Lalb_Chr05g0226671	Putative protein kinase CAMK-CDPK family
1915	Lalb_Chr11g0061431	putative protein
1916	Lalb_Chr23g0274081	Putative phosphopyruvate hydratase
1917	Lalb_Chr25g0289981	Putative phosphate-transporting ATPase
1918	Lalb_Chr18g0049011	Putative HSP20-like chaperone
1919	Lalb_Chr17g0347811	hypothetical protein -BLAST- F-box protein At2g26850
1920	Lalb_Chr06g0161631	putative protein
1921	Lalb_Chr20g0118821	Putative phytepsin
1922	Lalb_Chr25g0279791	Putative vacuolar protein sorting-associated protein Ist1
1923	Lalb_Chr16g0388101	Putative Lin-54 family protein
1924	Lalb_Chr03g0026021	Putative peptidylprolyl isomerase
1925	Lalb_Chr24g0399571	Putative glycosyl transferase
1926	Lalb_Chr12g0203691	Putative ribonuclease H-like domain-containing protein
1927	Lalb_Chr15g0076401	hypothetical protein -BLAST- PREDICTED: mucin-5AC-like
1928	Lalb_Chr16g0379681	hypothetical protein
1929	Lalb_Chr22g0355581	Putative RNA recognition motif domain-containing protein
1930	Lalb_Chr01g0012621	Putative SLC26A
1931	Lalb_Chr03g0026591	Putative peptidase S54
1932	Lalb_Chr04g0250281	hypothetical protein
1933	Lalb_Chr02g0140881	putative protein
1934	Lalb_Chr19g0131891	hypothetical protein
1935	Lalb_Chr12g0198861	hypothetical protein
1936	Lalb_Chr19g0133181	Putative X8 domain-containing protein
1937	Lalb_Chr20g0121041	hypothetical protein -BLAST- PREDICTED: extensin-like
1938	Lalb_Chr01g0006911	Putative alpha
1939	Lalb_Chr03g0034531	Putative HORMA domain
1940	Lalb_Chr25g0284401	Putative glucan endo-1
1941	Lalb_Chr17g0341041	hypothetical protein
1942	Lalb_Chr04g0249921	hypothetical protein -BLAST- CM0545.540.nc
1943	Lalb_Chr02g0143391	Putative oxidoreductase
1944	Lalb_Chr22g0357291	hypothetical protein
1945	Lalb_Chr25g0282921	hypothetical protein
1946	Lalb_Chr23g0275201	Putative oxidoreductase
1947	Lalb_Chr23g0271241	Putative tetratricopeptide-like helical domain-containing protein
1948	Lalb_Chr08g0245371	Putative RNA recognition motif domain-containing protein
1949	Lalb_Chr09g0327491	hypothetical protein
1950	Lalb_Chr12g0208411	Putative transcription factor interactor and regulator C3H-WRC
1951	Lalb_Chr08g0239601	Putative response regulator and transcription factor RR-A-type family
1952	Lalb_Chr18g0053641	Putative transcription factor MYB-HB-like family
1953	Lalb_Chr16g0383601	Putative phosphatidylinositol N-acetylglucosaminyltransferase
1954	Lalb_Chr05g0223411	Putative transcription factor NAM family
1955	Lalb_Chr07g0195641	Putative malate dehydrogenase
1956	Lalb_Chr23g0269831	hypothetical protein
1957	Lalb_Chr12g0207561	Putative plant lipid transfer protein
1958	Lalb_Chr10g0104971	Putative glucan endo-1
1959	Lalb_Chr07g0185641	Putative glucan endo-1
1960	Lalb_Chr13g0303521	Putative Zf-FLZ domain-containing protein
1961	Lalb_Chr04g0254801	Putative transcription factor bZIP family
1962	Lalb_Chr13g0303131	No_annotation
1963	Lalb_Chr01g0000191	hypothetical protein -BLAST- PREDICTED: probable serine
1964	Lalb_Chr15g0079601	Putative HSP20-like chaperone
1965	Lalb_Chr24g0402581	hypothetical protein
1966	Lalb_Chr11g0064871	Putative chloroquine-resistance transporter
1967	Lalb_Chr18g0057101	No_annotation
1968	Lalb_Chr18g0053631	hypothetical protein -BLAST- PREDICTED: transcription repressor KAN1-like
1969	Lalb_Chr04g0260351	Putative NAD(P)-binding domain-containing protein
1970	Lalb_Chr12g0201771	Putative galactinol--sucrose galactosyltransferase
1971	Lalb_Chr04g0255051	Putative hydrolase
1972	Lalb_Chr04g0248811	Putative tetratricopeptide-like helical domain-containing protein
1973	Lalb_Chr13g0303321	Putative transcription factor bHLH family
1974	Lalb_Chr10g0102391	hypothetical protein -BLAST- PREDICTED: synaptonemal complex protein 1-like
1975	Lalb_Chr18g0048881	Putative folate-biopterin transporter
1976	Lalb_Chr18g0050101	No_annotation
1977	Lalb_Chr22g0353771	Putative transcription factor NAM family
1978	Lalb_Chr19g0137061	No_annotation
1979	Lalb_Chr22g0359271	Putative galactose mutarotase-like domain-containing protein
1980	Lalb_Chr04g0262261	Putative transcription factor bHLH family
1981	Lalb_Chr22g0352711	Putative ABI family protein
1982	Lalb_Chr11g0069441	Putative heavy metal-associated domain
1983	Lalb_Chr21g0310851	Putative Seed maturation protein
1984	Lalb_Chr19g0127521	hypothetical protein
1985	Lalb_Chr15g0077601	hypothetical protein
1986	Lalb_Chr23g0267451	hypothetical protein
1987	Lalb_Chr18g0049121	Putative post-transcriptional gene silencing PAZ-Argonaute family
1988	Lalb_Chr25g0278751	hypothetical protein
1989	Lalb_Chr24g0399581	Putative glycosyl transferase
1990	Lalb_Chr06g0165101	Putative endo-1
1991	Lalb_Chr21g0309401	putative protein
1992	Lalb_Chr06g0167521	Putative DNA helicase
1993	Lalb_Chr00c48g0412961	Putative microtubule-associated protein
1994	Lalb_Chr13g0298221	hypothetical protein -BLAST- lipase class 3 family protein
1995	Lalb_Chr17g0347591	Putative winged helix-turn-helix DNA-binding domain-containing protein
1996	Lalb_Chr20g0113241	hypothetical protein
1997	Lalb_Chr04g0254171	Putative RNA recognition motif domain-containing protein
1998	Lalb_Chr14g0372971	hypothetical protein
[truncated: 131 more rows]

## Sheet: genes_profile_3
	Gene list of profile 3			GO enrichment
	Genes	description		ID	Description	GeneRatio	BgRatio	pvalue	p.adjust	qvalue	Count	geneID
1	Lalb_Chr18g0056441	High affinity sulfate transporter 2		GO:0043086	negative regulation of catalytic activity	14/251	235/23493	2.62308e-07	7.63316e-05	6.37823e-05	14	Lalb_Chr14g0365491/Lalb_Chr19g0137411/Lalb_Chr03g0039681/Lalb_Chr18g0045891/Lalb_Chr07g0190001/Lalb_Chr18g0046911/Lalb_Chr08g0237991/Lalb_Chr15g0078451/Lalb_Chr15g0078441/Lalb_Chr01g0000241/Lalb_Chr02g0150341/Lalb_Chr03g0032441/Lalb_Chr18g0048851/Lalb_Chr12g0200791
2	Lalb_Chr19g0133961	Putative transcription factor TCP family		GO:1902025	nitrate import	4/251	16/23493	2.09288e-05	0.00304514	0.0025445	4	Lalb_Chr05g0213231/Lalb_Chr16g0378431/Lalb_Chr16g0378251/Lalb_Chr05g0213221
3	Lalb_Chr02g0154601	Putative LOG family protein		GO:1901371	regulation of leaf morphogenesis	4/251	22/23493	7.99791e-05	0.00698452	0.00583622	4	Lalb_Chr05g0213231/Lalb_Chr16g0378431/Lalb_Chr16g0378251/Lalb_Chr05g0213221
4	Lalb_Chr04g0254001	Putative RNA recognition motif domain-containing protein		GO:0006816	calcium ion transport	4/251	23/23493	9.60071e-05	0.00698452	0.00583622	4	Lalb_Chr19g0133991/Lalb_Chr25g0286041/Lalb_Chr19g0134001/Lalb_Chr25g0286051
5	Lalb_Chr07g0189181	Putative transcription factor WRKY family		GO:0051651	maintenance of location in cell	3/251	10/23493	0.000136805	0.00796207	0.00665306	3	Lalb_Chr15g0085671/Lalb_Chr03g0043401/Lalb_Chr07g0191161
6	Lalb_Chr14g0370641	Putative transcription factor TIFY family		GO:0051238	sequestering of metal ion	3/251	11/23493	0.000186623	0.00896291	0.00748936	3	Lalb_Chr15g0085671/Lalb_Chr03g0043401/Lalb_Chr07g0191161
7	Lalb_Chr10g0100951	Putative transcription factor B3-Domain family		GO:0045490	pectin catabolic process	9/251	190/23493	0.000215603	0.00896291	0.00748936	9	Lalb_Chr12g0209601/Lalb_Chr14g0365491/Lalb_Chr18g0045891/Lalb_Chr18g0046911/Lalb_Chr15g0078451/Lalb_Chr15g0078441/Lalb_Chr02g0150341/Lalb_Chr03g0032441/Lalb_Chr07g0193941
8	Lalb_Chr12g0198271	putative protein		GO:2000280	regulation of root development	4/251	32/23493	0.000361545	0.0131512	0.0109891	4	Lalb_Chr05g0213231/Lalb_Chr16g0378431/Lalb_Chr16g0378251/Lalb_Chr05g0213221
9	Lalb_Chr05g0212981	Putative major facilitator superfamily		GO:0006826	iron ion transport	5/251	64/23493	0.000610263	0.0197318	0.0164878	5	Lalb_Chr07g0177151/Lalb_Chr15g0085671/Lalb_Chr05g0226891/Lalb_Chr03g0043401/Lalb_Chr07g0191161
10	Lalb_Chr18g0046061	hypothetical protein		GO:0010628	positive regulation of gene expression	10/251	270/23493	0.000689449	0.020063	0.0167645	10	Lalb_Chr25g0286131/Lalb_Chr20g0109421/Lalb_Chr03g0030941/Lalb_Chr01g0005911/Lalb_Chr01g0000181/Lalb_Chr19g0140411/Lalb_Chr14g0367281/Lalb_Chr19g0135001/Lalb_Chr02g0141821/Lalb_Chr06g0175441
11	Lalb_Chr15g0077441	Putative soluble epoxide hydrolase		GO:1903508	positive regulation of nucleic acid-templated transcription	10/251	282/23493	0.0009603	0.0254043	0.0212277	10	Lalb_Chr25g0286131/Lalb_Chr20g0109421/Lalb_Chr03g0030941/Lalb_Chr01g0005911/Lalb_Chr01g0000181/Lalb_Chr19g0140411/Lalb_Chr14g0367281/Lalb_Chr19g0135001/Lalb_Chr02g0141821/Lalb_Chr06g0175441
12	Lalb_Chr02g0154731	Putative PC-Esterase
13	Lalb_Chr14g0372071	hypothetical protein
14	Lalb_Chr02g0152231	Putative pleiotropic drug resistance protein PDR
15	Lalb_Chr05g0216511	classical arabinogalactan protein 7-like
16	Lalb_Chr01g0013011	Putative HotDog domain-containing protein
17	Lalb_Chr09g0326861	classical arabinogalactan protein 1
18	Lalb_Chr23g0278121	Putative plant lipid transfer protein
19	Lalb_Chr01g0017001	Putative protein kinase RLK-Pelle-CrRLK1L-1 family
20	Lalb_Chr12g0199691	Putative membrane transport protein
21	Lalb_Chr11g0072641	Putative carboxypeptidase D
22	Lalb_Chr25g0286131	Putative transcription factor bZIP family
23	Lalb_Chr10g0102451	Putative RNA recognition motif domain-containing protein
24	Lalb_Chr05g0225691	Putative bifunctional inhibitor
25	Lalb_Chr18g0053351	Putative transcription factor bHLH family
26	Lalb_Chr17g0344201	Putative RNA recognition motif domain-containing protein
27	Lalb_Chr20g0109421	Putative transcription factor bZIP family
28	Lalb_Chr18g0056431	Putative SLC26A
29	Lalb_Chr14g0373641	Putative Galactose-binding domain-containing protein
30	Lalb_Chr01g0008521	Putative expansin
31	Lalb_Chr23g0269861	Putative chromatin regulator PHD family
32	Lalb_Chr03g0029111	Putative diacylglycerol kinase (ATP)
33	Lalb_Chr07g0189831	Putative sec1-like protein
34	Lalb_Chr04g0254101	Putative transcription factor B3-Domain family
35	Lalb_Chr23g0270911	Putative fluoride ion transporter CrcB
36	Lalb_Chr06g0161771	Putative inositol-polyphosphate 5-phosphatase
37	Lalb_Chr18g0051021	Putative fatty acid desaturase domain-containing protein
38	Lalb_Chr03g0027271	putative protein
39	Lalb_Chr09g0320131	Putative transcription factor MYB-HB-like family
40	Lalb_Chr19g0127681	Putative oxidoreductase
41	Lalb_Chr06g0169451	Putative cyclopropane-fatty-acyl-phospholipid synthase
42	Lalb_Chr15g0087661	Putative SLC26A
43	Lalb_Chr05g0217311	Putative polygalacturonate 4-alpha-galacturonosyltransferase
44	Lalb_Chr06g0167831	Putative The fantastic four family protein
45	Lalb_Chr13g0301171	Putative nonaspanin (TM9SF)
46	Lalb_Chr23g0268981	Putative molybdate transporter 1
47	Lalb_Chr14g0374691	hypothetical protein -BLAST- PREDICTED: classical arabinogalactan protein 10-like
48	Lalb_Chr03g0027891	Putative amino acid transporter
49	Lalb_Chr20g0117341	Putative transcription factor & chromatin remodeling CW-Zn-B3
50	Lalb_Chr02g0146761	Putative DnaJ domain
51	Lalb_Chr05g0216341	Putative very-long-chain (3R)-3-hydroxyacyl-CoA dehydratase
52	Lalb_Chr23g0270561	Putative transcription factor MYB-HB-like family
53	Lalb_Chr05g0225701	Putative bifunctional inhibitor
54	Lalb_Chr14g0363831	Putative BRO1 domain-containing protein
55	Lalb_Chr06g0174521	Putative beta-amyrin 11-oxidase
56	Lalb_Chr05g0219721	hypothetical protein
57	Lalb_Chr14g0368001	Putative transcription factor bHLH family
58	Lalb_Chr04g0255741	Putative transcription factor C2H2 family
59	Lalb_Chr12g0209601	Putative pectate lyase
60	Lalb_Chr14g0365491	Putative pectinesterase
61	Lalb_Chr17g0336171	Putative casparian strip membrane protein
62	Lalb_Chr03g0041901	hypothetical protein
63	Lalb_Chr18g0056531	Putative B-cell receptor-associated protein 29
64	Lalb_Chr08g0239371	hypothetical protein -BLAST- PREDICTED: membrane protein of ER body-like protein isoform X3
65	Lalb_Chr03g0027291	Putative histone H5
66	Lalb_Chr18g0059181	Putative phospholipase A(1)
67	Lalb_Chr15g0084791	Putative transcription factor bHLH family
68	Lalb_Chr07g0177941	Putative transcription factor bHLH family
69	Lalb_Chr21g0319501	hypothetical protein
70	Lalb_Chr03g0027711	Putative transcription factor C2H2 family
71	Lalb_Chr10g0093631	Putative zinc
72	Lalb_Chr08g0234331	Putative transcription factor AP2-EREBP family
73	Lalb_Chr08g0231171	Putative pollen allergen Ole e 1 family
74	Lalb_Chr02g0154721	Putative PMR5 domain
75	Lalb_Chr06g0166811	Putative 43kDa postsynaptic protein
76	Lalb_Chr02g0150441	Putative sieve element occlusion
77	Lalb_Chr05g0218831	Putative oxidoreductase
78	Lalb_Chr06g0169771	Putative transcription factor AP2-EREBP family
79	Lalb_Chr01g0003271	Putative linoleate 13S-lipoxygenase
80	Lalb_Chr09g0333771	hypothetical protein
81	Lalb_Chr19g0133991	Putative sodium
82	Lalb_Chr03g0033521	Putative expansin
83	Lalb_Chr03g0029311	Putative major facilitator
84	Lalb_Chr01g0007561	Putative major facilitator superfamily
85	Lalb_Chr24g0398481	Putative nucleotide-diphospho-sugar transferase
86	Lalb_Chr17g0340731	Putative ribonuclease T(2)
87	Lalb_Chr19g0134521	Putative thioredoxin-like
88	Lalb_Chr19g0127281	Putative AT-hook motif nuclear-localized protein
89	Lalb_Chr12g0208641	Putative transcription factor WRKY family
90	Lalb_Chr07g0177151	Putative L-ascorbate oxidase
91	Lalb_Chr02g0158881	Putative protein LONGIFOLIA 1
92	Lalb_Chr13g0300111	hypothetical protein
93	Lalb_Chr08g0231161	Putative transcription factor AP2-EREBP family
94	Lalb_Chr10g0106711	Putative myc-type
95	Lalb_Chr01g0011951	Putative chitinase
96	Lalb_Chr15g0089641	putative protein
97	Lalb_Chr03g0041431	Putative RNA-directed DNA polymerase
98	Lalb_Chr02g0151231	Putative hexosyltransferase
99	Lalb_Chr25g0286041	Putative sodium
100	Lalb_Chr24g0393961	Putative arabinogalactan peptide
101	Lalb_Chr02g0148371	Putative transcription factor bHLH family
102	Lalb_Chr05g0229451	Putative membrane transport protein
103	Lalb_Chr04g0250231	Putative IQ motif
104	Lalb_Chr03g0032391	Putative transcription factor AP2-EREBP family
105	Lalb_Chr14g0372591	Putative peroxidase
106	Lalb_Chr21g0316021	Putative transcription factor C2H2 family
107	Lalb_Chr08g0238001	Putative concanavalin A-like lectin
108	Lalb_Chr10g0093481	Putative cucumisin
109	Lalb_Chr01g0019261	Putative very-long-chain 3-oxoacyl-CoA reductase
110	Lalb_Chr18g0052461	hypothetical protein
111	Lalb_Chr25g0281341	Putative germin
112	Lalb_Chr08g0238841	putative protein
113	Lalb_Chr04g0247811	Putative naringenin 8-dimethylallyltransferase
114	Lalb_Chr21g0312481	Putative Acid phosphatase
115	Lalb_Chr07g0179831	hypothetical protein
116	Lalb_Chr25g0284191	Putative DNA-3-methyladenine glycosylase I
117	Lalb_Chr08g0231151	Putative trehalose-phosphatase
118	Lalb_Chr19g0134001	Putative guanylate cyclase activating protein
119	Lalb_Chr19g0134411	putative protein
120	Lalb_Chr19g0137411	Putative pectinesterase
121	Lalb_Chr19g0130501	Putative transcription factor WRKY family
122	Lalb_Chr02g0157141	hypothetical protein
123	Lalb_Chr06g0160581	hypothetical protein
124	Lalb_Chr10g0096991	Putative PRONE domain-containing protein
125	Lalb_Chr12g0207521	hypothetical protein
126	Lalb_Chr09g0321351	putative protein
127	Lalb_Chr02g0157521	Putative xylogalacturonan beta-1
128	Lalb_Chr15g0085671	Putative cation efflux protein
129	Lalb_Chr18g0047521	hypothetical protein
130	Lalb_Chr07g0185121	Putative PLAT
131	Lalb_Chr01g0023961	putative protein
132	Lalb_Chr25g0289171	Putative DnaJ domain
133	Lalb_Chr03g0030941	Putative transcription factor bZIP family
134	Lalb_Chr19g0133501	Putative thiol oxidase
135	Lalb_Chr01g0005911	Putative transcription factor bZIP family
136	Lalb_Chr05g0216081	hypothetical protein
137	Lalb_Chr03g0039681	Putative pectinesterase
138	Lalb_Chr15g0089311	Putative glycosidase
139	Lalb_Chr01g0002451	putative protein
140	Lalb_Chr18g0045891	Putative pectinesterase
141	Lalb_Chr10g0101871	putative protein
142	Lalb_Chr25g0289151	hypothetical protein
143	Lalb_Chr01g0000181	Putative transcription factor NAM family
144	Lalb_Chr16g0376371	Putative CRIB domain-containing protein
145	Lalb_Chr08g0232551	Putative transcription factor interactor and regulator C3H-WRC
146	Lalb_Chr23g0272841	Putative micrococcal nuclease
147	Lalb_Chr02g0149001	Putative protein kinase RLK-Pelle-LRR-XI-1 family
148	Lalb_Chr04g0249681	Putative adaptor protein complex
149	Lalb_Chr05g0226891	Putative L-ascorbate oxidase
150	Lalb_Chr21g0312321	Putative phosphate-transporting ATPase
151	Lalb_Chr17g0341441	hypothetical protein
152	Lalb_Chr23g0276121	hypothetical protein
153	Lalb_Chr07g0178711	Putative oxidoreductase
154	Lalb_Chr04g0258591	hypothetical protein
155	Lalb_Chr19g0140411	Putative transcription factor NAM family
156	Lalb_Chr10g0099481	Putative S-adenosyl-L-methionine-dependent methyltransferase
157	Lalb_Chr02g0159601	Putative aldose 1-epimerase
158	Lalb_Chr14g0375411	Putative histidine kinase response regulator and transcription factor RR-A-type family
159	Lalb_Chr01g0017401	Putative sugar phosphate transporter domain-containing protein
160	Lalb_Chr14g0370631	Putative bifunctional inhibitor
161	Lalb_Chr23g0270941	Putative fluoride ion transporter CrcB
162	Lalb_Chr21g0308071	hypothetical protein -BLAST- Octanoyltransferase
163	Lalb_Chr05g0218631	Putative transcription factor AP2-EREBP family
164	Lalb_Chr20g0119841	Putative S-adenosyl-L-methionine-dependent methyltransferase
165	Lalb_Chr20g0120951	Putative glycosidase
166	Lalb_Chr03g0027461	Putative nucleotide-diphospho-sugar transferase
167	Lalb_Chr18g0051051	Putative protein PSY
168	Lalb_Chr03g0036341	Putative amino acid transporter
169	Lalb_Chr20g0120251	Putative transcription factor WRKY family
170	Lalb_Chr05g0229461	Putative membrane transport protein
171	Lalb_Chr08g0238831	putative protein
172	Lalb_Chr10g0103001	putative protein
173	Lalb_Chr21g0311921	Putative EF-hand domain pair protein
174	Lalb_Chr01g0020741	Putative benzyl alcohol O-benzoyltransferase
175	Lalb_Chr18g0059061	Putative heavy metal-associated domain
176	Lalb_Chr24g0394901	Putative xylogalacturonan beta-1
177	Lalb_Chr09g0334431	Putative major facilitator superfamily domain-containing protein
178	Lalb_Chr06g0162681	Putative transcription factor interactor and regulator AUX-IAA family
179	Lalb_Chr19g0138351	Putative transcription factor interactor and regulator Znf-B family
180	Lalb_Chr06g0174441	Putative transcription factor MYB-HB-like family
181	Lalb_Chr02g0141791	Putative myc-type
182	Lalb_Chr18g0052391	Putative naringenin 8-dimethylallyltransferase
183	Lalb_Chr15g0076241	Putative galactolipase
184	Lalb_Chr16g0385961	Putative transcription factor bHLH family
185	Lalb_Chr08g0241381	hypothetical protein
186	Lalb_Chr04g0247831	Putative naringenin 8-dimethylallyltransferase
187	Lalb_Chr19g0124521	Putative alcohol dehydrogenase
188	Lalb_Chr03g0030481	putative protein
189	Lalb_Chr14g0368891	Putative ternary complex factor MIP1
190	Lalb_Chr23g0270901	hypothetical protein -BLAST- PREDICTED: fluoride export protein 2-like isoform X1
191	Lalb_Chr15g0084581	putative protein
192	Lalb_Chr09g0321681	Putative thaumatin
193	Lalb_Chr03g0025561	putative protein
194	Lalb_Chr10g0107101	Putative transcription factor WRKY family
195	Lalb_Chr07g0190421	Putative plant lipid transfer protein
196	Lalb_Chr14g0367281	Putative transcription factor bZIP family
197	Lalb_Chr03g0043401	Putative ferroxidase
198	Lalb_Chr08g0231331	Putative hypoxia induced protein
199	Lalb_Chr07g0190001	Putative pectinesterase
200	Lalb_Chr10g0102111	Putative glycerol-3-phosphate 1-O-acyltransferase
201	Lalb_Chr05g0212451	Putative plus-end-directed kinesin ATPase
202	Lalb_Chr18g0046911	Putative pectinesterase
203	Lalb_Chr03g0028861	Putative peroxidase
204	Lalb_Chr08g0237991	Putative concanavalin A-like lectin
205	Lalb_Chr21g0309071	Putative transcription factor OFP family
206	Lalb_Chr14g0365551	Putative proton-dependent oligopeptide transporter family
207	Lalb_Chr01g0015581	Putative DNA-3-methyladenine glycosylase I
208	Lalb_Chr17g0339841	Putative remorin
209	Lalb_Chr15g0076931	hypothetical protein -BLAST- PREDICTED: 5'-3' exoribonuclease 4-like isoform X3
210	Lalb_Chr15g0078451	Putative pectinesterase
211	Lalb_Chr15g0078441	Putative pectinesterase
212	Lalb_Chr06g0166241	Putative major facilitator superfamily
213	Lalb_Chr04g0257981	Putative procollagen-proline 4-dioxygenase
214	Lalb_Chr17g0342451	Putative hydroquinone glucosyltransferase
215	Lalb_Chr17g0337671	Putative peroxidase
216	Lalb_Chr10g0091321	Putative glycosyl transferase
217	Lalb_Chr24g0402251	Putative Galactose-binding domain-containing protein
218	Lalb_Chr16g0385201	Putative glycine cleavage system H-protein
219	Lalb_Chr13g0299231	Putative small auxin-up RNA
220	Lalb_Chr04g0263261	Putative beta-fructofuranosidase
221	Lalb_Chr25g0281361	Putative germin
222	Lalb_Chr23g0267471	Putative transcription factor bHLH family
223	Lalb_Chr07g0181371	Putative small auxin-up RNA
224	Lalb_Chr01g0023921	Putative protein kinase RLK-Pelle-LRR-VIII-1 family
225	Lalb_Chr20g0115381	Putative stigma-specific protein Stig1
226	Lalb_Chr02g0152201	hypothetical protein -BLAST- PREDICTED: ABC transporter G family member 24-like
227	Lalb_Chr07g0193751	Putative beta-glucosidase
228	Lalb_Chr05g0222371	Putative glycosyl transferase
229	Lalb_Chr05g0214871	Putative protein-serine
230	Lalb_Chr13g0300731	Putative QWRF family protein
231	Lalb_Chr08g0230461	Putative adenosylhomocysteinase
232	Lalb_Chr20g0121831	Putative transcription factor bHLH family
233	Lalb_Chr12g0199701	hypothetical protein
234	Lalb_Chr17g0343911	Putative flavonol synthase
235	Lalb_Chr15g0087981	Putative long-chain-alcohol O-fatty-acyltransferase
236	Lalb_Chr05g0213231	Putative encoded peptide
237	Lalb_Chr00c02g0404011	Putative Late embryogenesis abundant protein
238	Lalb_Chr01g0023911	hypothetical protein -BLAST- PREDICTED: DNA-directed RNA polymerase II subunit RPB1-like
239	Lalb_Chr18g0052481	Putative peroxidase
240	Lalb_Chr20g0121421	Putative transcription factor AP2-EREBP family
241	Lalb_Chr03g0029211	hypothetical protein -BLAST- PREDICTED: glutamic acid-rich protein-like isoform X1
242	Lalb_Chr03g0036831	Putative indole-3-pyruvate monooxygenase
243	Lalb_Chr19g0135001	Putative transcription factor bZIP family
244	Lalb_Chr07g0193731	Putative beta-glucosidase
245	Lalb_Chr14g0365111	putative protein
246	Lalb_Chr03g0030451	putative protein
247	Lalb_Chr05g0218671	Putative periplasmic binding protein-like I
248	Lalb_Chr04g0255251	Putative S-adenosyl-L-methionine-dependent methyltransferase
249	Lalb_Chr07g0191161	Putative ferroxidase
250	Lalb_Chr16g0378431	Putative encoded peptide
251	Lalb_Chr20g0110631	Putative trans-zeatin O-beta-D-glucosyltransferase
252	Lalb_Chr11g0073761	hypothetical protein
253	Lalb_Chr16g0390921	Putative aminocyclopropanecarboxylate oxidase
254	Lalb_Chr06g0162661	Putative transcription factor interactor and regulator AUX-IAA family
255	Lalb_Chr14g0373781	Putative polygalacturonase
256	Lalb_Chr01g0000241	Putative pectinesterase
257	Lalb_Chr02g0143911	Putative peroxidase
258	Lalb_Chr12g0197831	Putative dynein ATPase
259	Lalb_Chr16g0378251	Putative encoded peptide
260	Lalb_Chr10g0102301	No_annotation
261	Lalb_Chr05g0226281	Putative actinidain
262	Lalb_Chr12g0209911	hypothetical protein -BLAST- PREDICTED: membrane protein of ER body-like protein
263	Lalb_Chr15g0088981	Putative transcription factor WRKY family
264	Lalb_Chr22g0354401	Putative small auxin-up RNA
265	Lalb_Chr05g0221941	No_annotation
266	Lalb_Chr02g0149631	Putative cupredoxin
267	Lalb_Chr09g0334621	Putative WEB family protein
268	Lalb_Chr10g0103731	hypothetical protein
269	Lalb_Chr05g0211441	Putative transcription factor AP2-EREBP family
270	Lalb_Chr19g0131251	Putative PLAT
271	Lalb_Chr02g0150341	Putative pectinesterase
272	Lalb_Chr25g0285261	Putative protein kinase AGC-RSK-2 family
273	Lalb_Chr06g0174931	Putative protein LONGIFOLIA 1
274	Lalb_Chr10g0091061	Putative S-adenosyl-L-methionine-dependent methyltransferase
275	Lalb_Chr14g0370471	Putative transcription factor ZF-HD family
276	Lalb_Chr16g0390621	Putative peptidase S8 propeptide
277	Lalb_Chr05g0225091	hypothetical protein
278	Lalb_Chr25g0286061	Putative guanylate cyclase activating protein
279	Lalb_Chr19g0139151	Putative C2 domain
280	Lalb_Chr21g0315011	Putative stomagen
281	Lalb_Chr05g0211991	putative protein
282	Lalb_Chr14g0371381	Putative serine incorporator
283	Lalb_Chr02g0143531	hypothetical protein
284	Lalb_Chr18g0055441	putative protein
285	Lalb_Chr18g0044821	putative protein
286	Lalb_Chr20g0120261	hypothetical protein -BLAST- PREDICTED: probable WRKY transcription factor 35
287	Lalb_Chr02g0147351	hypothetical protein
288	Lalb_Chr01g0022031	Putative cytochrome b561 and DOMON domain-containing protein
289	Lalb_Chr05g0212011	putative protein
290	Lalb_Chr08g0243911	Putative Galactose-binding domain-containing protein
291	Lalb_Chr14g0369381	hypothetical protein
292	Lalb_Chr07g0195371	Putative RNA-directed DNA polymerase
293	Lalb_Chr17g0341281	Putative flavonoid 3'
294	Lalb_Chr06g0169441	Putative protoporphyrinogen oxidase
295	Lalb_Chr19g0138721	putative protein
296	Lalb_Chr21g0318381	hypothetical protein
297	Lalb_Chr25g0288171	Putative transcription factor B3-Domain family
298	Lalb_Chr19g0123971	Putative transcription factor WRKY family
299	Lalb_Chr25g0290101	Putative carboxylic ester hydrolase
300	Lalb_Chr21g0304901	putative protein
301	Lalb_Chr04g0260271	hypothetical protein
302	Lalb_Chr03g0026501	putative protein
303	Lalb_Chr03g0032441	Putative pectinesterase
304	Lalb_Chr04g0252961	hypothetical protein
305	Lalb_Chr19g0124151	Putative flavanone 3-dioxygenase
306	Lalb_Chr17g0339831	Putative remorin
307	Lalb_Chr18g0048481	Putative cellulase
308	Lalb_Chr14g0373721	putative protein
309	Lalb_Chr25g0281371	Putative germin
310	Lalb_Chr15g0078941	Putative transcription factor MYB-HB-like family
311	Lalb_Chr25g0286051	hypothetical protein -BLAST- sodium
312	Lalb_Chr03g0043681	Putative chromatin regulator PHD family
313	Lalb_Chr22g0360401	Putative cytochrome P450
314	Lalb_Chr18g0051841	Putative DREPP family protein
315	Lalb_Chr02g0141821	Putative transcription factor NAM family
316	Lalb_Chr01g0013141	Putative transcription factor C2C2-GATA family
317	Lalb_Chr01g0002441	putative protein
318	Lalb_Chr17g0342361	hypothetical protein
319	Lalb_Chr07g0185391	putative protein
320	Lalb_Chr21g0314641	No_annotation
321	Lalb_Chr14g0364161	Putative xyloglucan:xyloglucosyl transferase
322	Lalb_Chr02g0155561	No_annotation
323	Lalb_Chr25g0280101	Putative transcription factor C2C2-GATA family
324	Lalb_Chr16g0378481	hypothetical protein
325	Lalb_Chr07g0193741	Putative hydroxyisourate hydrolase
326	Lalb_Chr14g0365091	Putative CRAL-TRIO lipid binding domain
327	Lalb_Chr08g0236461	Putative carbonic anhydrase
328	Lalb_Chr06g0169781	No_annotation
329	Lalb_Chr21g0309951	hypothetical protein
330	Lalb_Chr02g0144551	hypothetical protein -BLAST- PREDICTED: protein LAZY 1-like isoform X1
331	Lalb_Chr01g0022501	Putative transcription factor WD40-like family
332	Lalb_Chr24g0394631	Putative protein kinase RLK-Pelle-RLCK-IXa family
333	Lalb_Chr03g0033641	putative protein
334	Lalb_Chr07g0190281	Putative SPX domain-containing protein
335	Lalb_Chr02g0152221	hypothetical protein -BLAST- PREDICTED: ABC transporter G family member 24-like isoform X4
336	Lalb_Chr09g0326201	Putative transaminase
337	Lalb_Chr16g0387101	Putative peptidylprolyl isomerase
338	Lalb_Chr17g0343921	Putative flavonol synthase
339	Lalb_Chr07g0180511	hypothetical protein
340	Lalb_Chr24g0393571	Putative geranyl diphosphate diphosphatase
341	Lalb_Chr19g0129121	Putative amino acid transporter
342	Lalb_Chr14g0371361	putative protein
343	Lalb_Chr12g0208611	Putative SWEET sugar transporter
344	Lalb_Chr22g0353301	Putative EamA domain-containing protein
345	Lalb_Chr10g0100071	Putative aspergillus nuclease S(1)
346	Lalb_Chr16g0385521	Putative 14-3-3 protein
347	Lalb_Chr15g0087601	Putative transcription factor MYB-HB-like family
348	Lalb_Chr24g0396031	Putative major intrinsic protein
349	Lalb_Chr23g0268841	Putative xenobiotic-transporting ATPase
350	Lalb_Chr03g0025931	Putative cytochrome P450
351	Lalb_Chr02g0149901	putative protein
352	Lalb_Chr05g0212001	putative protein
353	Lalb_Chr11g0066491	Putative transcription factor C2C2-Dof family
354	Lalb_Chr13g0299551	Putative WD40
355	Lalb_Chr10g0104361	Putative phosphoric monoester hydrolase
356	Lalb_Chr06g0174831	Putative UDP-arabinopyranose mutase
357	Lalb_Chr05g0211841	Putative C2 domain
358	Lalb_Chr07g0177501	Putative protein kinase RLK-Pelle-RLCK-VI family
359	Lalb_Chr05g0211971	putative protein
360	Lalb_Chr20g0122831	Putative GTP cyclohydrolase II
361	Lalb_Chr24g0393641	Putative transcription factor WRKY family
362	Lalb_Chr18g0048851	Putative pectinesterase
363	Lalb_Chr05g0213221	Putative encoded peptide
364	Lalb_Chr19g0129131	Putative amino acid transporter
365	Lalb_Chr17g0343081	Putative anthranilate N-methyltransferase
366	Lalb_Chr03g0028351	Putative Late embryogenesis abundant protein
367	Lalb_Chr04g0253791	Putative small auxin-up RNA
368	Lalb_Chr25g0285651	Putative PMR5 domain
369	Lalb_Chr02g0158971	Putative transcription factor bHLH family
370	Lalb_Chr08g0236481	putative protein
371	Lalb_Chr16g0385701	Putative SPX domain-containing protein
372	Lalb_Chr07g0192931	Putative pyridoxal phosphatase
373	Lalb_Chr14g0373171	Putative proton-dependent oligopeptide transporter family
374	Lalb_Chr12g0201241	Putative GTD-binding domain-containing protein
375	Lalb_Chr06g0168961	Putative oxidoreductase
376	Lalb_Chr07g0193941	Putative pectate lyase
377	Lalb_Chr05g0211981	putative protein
378	Lalb_Chr18g0045871	Putative soluble epoxide hydrolase
379	Lalb_Chr07g0193271	hypothetical protein
380	Lalb_Chr18g0056301	hypothetical protein
381	Lalb_Chr01g0005231	hypothetical protein -BLAST- PREDICTED: GPI-anchored protein LLG2-like
382	Lalb_Chr15g0090341	hypothetical protein -BLAST- PREDICTED: vegetative cell wall protein gp1-like isoform X1
383	Lalb_Chr03g0033171	Putative S-adenosyl-L-methionine-dependent methyltransferase
384	Lalb_Chr03g0040601	Putative cyclin
385	Lalb_Chr21g0311971	Putative transcription factor interactor and regulator AUX-IAA family
386	Lalb_Chr19g0138741	putative protein
387	Lalb_Chr03g0041591	Putative xyloglucan:xyloglucosyl transferase
388	Lalb_Chr13g0299591	Putative diacylglycerol O-acyltransferase
389	Lalb_Chr16g0385711	Putative SPX domain-containing protein
390	Lalb_Chr15g0076681	hypothetical protein
391	Lalb_Chr12g0200791	Putative pectinesterase inhibitor domain
392	Lalb_Chr03g0035791	Putative multi antimicrobial extrusion protein
393	Lalb_Chr06g0166031	putative protein
394	Lalb_Chr05g0223361	Putative profilin
395	Lalb_Chr01g0017081	putative protein
396	Lalb_Chr21g0317621	Putative transcription factor MYB-HB-like family
397	Lalb_Chr06g0175441	Putative transcription factor Homobox-WOX family
398	Lalb_Chr10g0097041	Putative EamA domain-containing protein
399	Lalb_Chr20g0111741	hypothetical protein
400	Lalb_Chr21g0306191	hypothetical protein -BLAST- transmembrane protein
401	Lalb_Chr05g0213671	Putative cyclin
402	Lalb_Chr17g0342151	Putative 2-acylglycerol O-acyltransferase
403	Lalb_Chr05g0225001	hypothetical protein
404	Lalb_Chr21g0308011	hypothetical protein
405	Lalb_Chr05g0227261	Putative CAP domain-containing protein
406	Lalb_Chr18g0047851	Putative oxidoreductase
407	Lalb_Chr21g0304931	Putative transcription factor AP2-EREBP family
408	Lalb_Chr17g0340651	Putative transcription factor ZF-HD family
409	Lalb_Chr13g0290821	Putative transcription factor C2H2 family
410	Lalb_Chr05g0226101	Putative GH3 family protein
411	Lalb_Chr16g0391561	putative protein

## Sheet: genes_profile_4
	Gene list of profile 4			GO enrichment
	Genes	description		ID	Description	GeneRatio	BgRatio	pvalue	p.adjust	qvalue	Count	geneID
1	Lalb_Chr21g0306601	Putative oxoglutarate		GO:0071555	cell wall organization	15/329	434/23493	0.00128686	0.0487578	0.0448521	15	Lalb_Chr06g0168611/Lalb_Chr21g0311591/Lalb_Chr24g0397501/Lalb_Chr03g0024771/Lalb_Chr15g0084011/Lalb_Chr10g0093551/Lalb_Chr01g0000901/Lalb_Chr14g0371711/Lalb_Chr25g0282911/Lalb_Chr12g0210601/Lalb_Chr02g0154781/Lalb_Chr09g0334101/Lalb_Chr06g0172491/Lalb_Chr03g0024241/Lalb_Chr16g0385371
2	Lalb_Chr06g0168611	Putative triacylglycerol lipase		GO:0006979	response to oxidative stress	13/329	324/23493	0.000702956	0.0450091	0.0414037	13	Lalb_Chr10g0099431/Lalb_Chr21g0306541/Lalb_Chr02g0142871/Lalb_Chr20g0108361/Lalb_Chr04g0251821/Lalb_Chr07g0190721/Lalb_Chr05g0224151/Lalb_Chr18g0051951/Lalb_Chr04g0251831/Lalb_Chr03g0043691/Lalb_Chr02g0160471/Lalb_Chr03g0033511/Lalb_Chr02g0143031
3	Lalb_Chr19g0124761	Putative transferase		GO:0098869	cellular oxidant detoxification	12/329	274/23493	0.00052112	0.0444255	0.0408668	12	Lalb_Chr10g0099431/Lalb_Chr21g0306541/Lalb_Chr11g0074021/Lalb_Chr02g0142871/Lalb_Chr20g0108361/Lalb_Chr04g0251821/Lalb_Chr07g0190721/Lalb_Chr18g0051951/Lalb_Chr04g0251831/Lalb_Chr03g0043691/Lalb_Chr03g0033511/Lalb_Chr02g0143031
4	Lalb_Chr06g0171871	Putative carbonic anhydrase		GO:0007165	signal transduction	11/329	260/23493	0.00116629	0.0487578	0.0448521	11	Lalb_Chr19g0136421/Lalb_Chr14g0376031/Lalb_Chr25g0283651/Lalb_Chr02g0157621/Lalb_Chr11g0073571/Lalb_Chr04g0254691/Lalb_Chr11g0073561/Lalb_Chr10g0097861/Lalb_Chr14g0363761/Lalb_Chr10g0097871/Lalb_Chr25g0286581
5	Lalb_Chr01g0006031	Putative aspartate transaminase		GO:0042744	hydrogen peroxide catabolic process	9/329	119/23493	4.65812e-05	0.0116216	0.0106907	9	Lalb_Chr10g0099431/Lalb_Chr20g0108361/Lalb_Chr04g0251821/Lalb_Chr07g0190721/Lalb_Chr18g0051951/Lalb_Chr04g0251831/Lalb_Chr03g0043691/Lalb_Chr03g0033511/Lalb_Chr02g0143031
6	Lalb_Chr02g0148801	hypothetical protein		GO:0080092	regulation of pollen tube growth	6/329	50/23493	6.81619e-05	0.0116216	0.0106907	6	Lalb_Chr24g0403231/Lalb_Chr00c40g0412511/Lalb_Chr14g0373241/Lalb_Chr03g0032921/Lalb_Chr04g0254691/Lalb_Chr00c40g0412521
7	Lalb_Chr21g0312711	Putative cupredoxin		GO:0072583	clathrin-dependent endocytosis	5/329	52/23493	0.000791949	0.0450091	0.0414037	5	Lalb_Chr17g0338331/Lalb_Chr03g0032041/Lalb_Chr12g0209311/Lalb_Chr19g0133101/Lalb_Chr18g0060701
8	Lalb_Chr07g0184111	Putative ammonium transporter		GO:0019722	calcium-mediated signaling	5/329	57/23493	0.00120531	0.0487578	0.0448521	5	Lalb_Chr04g0255621/Lalb_Chr05g0225781/Lalb_Chr07g0177711/Lalb_Chr03g0037561/Lalb_Chr16g0377881
9	Lalb_Chr14g0375921	Putative transcription factor C2C2-YABBY family		GO:0006796	phosphate-containing compound metabolic process	4/329	25/23493	0.000378631	0.0430377	0.0395902	4	Lalb_Chr17g0343101/Lalb_Chr04g0254121/Lalb_Chr15g0090241/Lalb_Chr14g0363761
10	Lalb_Chr08g0243501	Putative potassium channel		GO:0010274	hydrotropism	3/329	18/23493	0.00189981	0.0647834	0.0595939	3	Lalb_Chr03g0032211/Lalb_Chr01g0007441/Lalb_Chr19g0132911
11	Lalb_Chr20g0116951	Putative glutamine synthetase		GO:0080147	root hair cell development	3/329	20/23493	0.00259975	0.0805924	0.0741365	3	Lalb_Chr24g0395921/Lalb_Chr01g0015651/Lalb_Chr01g0017921
12	Lalb_Chr05g0228311	Putative major facilitator superfamily		GO:0009877	nodulation	4/329	43/23493	0.00303125	0.0861381	0.079238	4	Lalb_Chr07g0186551/Lalb_Chr23g0268381/Lalb_Chr02g0157201/Lalb_Chr14g0364571
13	Lalb_Chr16g0388471	Putative triacylglycerol lipase		GO:0048268	clathrin coat assembly	4/329	46/23493	0.00387896	0.0953692	0.0877297	4	Lalb_Chr17g0338331/Lalb_Chr12g0209311/Lalb_Chr18g0060701/Lalb_Chr20g0113151
14	Lalb_Chr13g0295741	Putative cupredoxin		GO:0042128	nitrate assimilation	3/329	23/23493	0.00391545	0.0953692	0.0877297	3	Lalb_Chr20g0116951/Lalb_Chr05g0228311/Lalb_Chr08g0241671
15	Lalb_Chr10g0104331	Putative transcription factor MYB-HB-like family		GO:0010345	suberin biosynthetic process	3/329	26/23493	0.00557316	0.124476	0.114505	3	Lalb_Chr21g0311591/Lalb_Chr01g0003861/Lalb_Chr01g0003881
16	Lalb_Chr00c44g0412651	Putative transcription factor Hap2		GO:0006817	phosphate ion transport	3/329	27/23493	0.00620557	0.124476	0.114505	3	Lalb_Chr05g0219741/Lalb_Chr03g0035021/Lalb_Chr04g0259111
17	Lalb_Chr14g0374731	Putative transcription factor C2H2 family		GO:0010143	cutin biosynthetic process	3/329	27/23493	0.00620557	0.124476	0.114505	3	Lalb_Chr19g0124761/Lalb_Chr10g0104681/Lalb_Chr21g0311591
18	Lalb_Chr05g0215181	putative protein		GO:1902066	regulation of cell wall pectin metabolic process	2/329	10/23493	0.00816885	0.148547	0.136648	2	Lalb_Chr03g0032431/Lalb_Chr01g0007571
19	Lalb_Chr06g0160621	Putative linoleate 9S-lipoxygenase		GO:0006900	vesicle budding from membrane	3/329	30/23493	0.0083519	0.148547	0.136648	3	Lalb_Chr17g0338331/Lalb_Chr12g0209311/Lalb_Chr18g0060701
20	Lalb_Chr13g0303191	Putative triacylglycerol lipase		GO:0006542	glutamine biosynthetic process	2/329	11/23493	0.00989235	0.148547	0.136648	2	Lalb_Chr20g0116951/Lalb_Chr15g0087281
21	Lalb_Chr18g0059121	Putative transcription factor bHLH family		GO:0048528	post-embryonic root development	2/329	11/23493	0.00989235	0.148547	0.136648	2	Lalb_Chr02g0157201/Lalb_Chr14g0364571
22	Lalb_Chr03g0028371	Putative NADH:ubiquinone reductase (non-electrogenic)
23	Lalb_Chr16g0382271	Putative carbonic anhydrase
24	Lalb_Chr18g0047791	Putative transcription factor MYB-HB-like family
25	Lalb_Chr20g0120971	hypothetical protein
26	Lalb_Chr03g0041221	Putative small GTPase superfamily
27	Lalb_Chr10g0104681	Putative transferase
28	Lalb_Chr18g0056951	Putative Rho protein GDP-dissociation inhibitor
29	Lalb_Chr10g0096621	Putative transcription factor WRKY family
30	Lalb_Chr10g0099431	Putative peroxidase
31	Lalb_Chr04g0259571	Putative protein kinase RLK-Pelle-RLCK-VIII family
32	Lalb_Chr08g0233151	Putative casparian strip membrane protein
33	Lalb_Chr03g0042381	Putative amino acid transporter
34	Lalb_Chr02g0149021	Putative Gnk2-like domain-containing protein
35	Lalb_Chr19g0136421	Putative Rho GTPase activation protein
36	Lalb_Chr13g0294191	Putative linoleate 13S-lipoxygenase
37	Lalb_Chr02g0146951	hypothetical protein
38	Lalb_Chr10g0106221	Putative protein kinase CAMK-CDPK family
39	Lalb_Chr07g0194571	putative protein
40	Lalb_Chr01g0000891	Putative RNA recognition motif domain-containing protein
41	Lalb_Chr07g0184601	Actin-1
42	Lalb_Chr05g0219741	Putative major facilitator
43	Lalb_Chr12g0197461	Putative transcription factor AP2-EREBP family
44	Lalb_Chr15g0087121	Putative hydrolase
45	Lalb_Chr00c44g0412661	Putative transcription factor Hap2
46	Lalb_Chr06g0172671	Putative transcription factor Hap2
47	Lalb_Chr13g0290961	Putative heavy metal-associated domain
48	Lalb_Chr23g0269451	Putative transmembrane protein TauE
49	Lalb_Chr12g0203351	hypothetical protein
50	Lalb_Chr25g0287751	Putative ubiquitinyl hydrolase 1									2
51	Lalb_Chr10g0097181	Putative remorin
52	Lalb_Chr01g0010441	Putative amino acid transporter
53	Lalb_Chr21g0306541	Putative glutathione peroxidase
54	Lalb_Chr17g0343101	Putative inorganic diphosphatase
55	Lalb_Chr25g0287761	Putative ubiquitinyl hydrolase 1
56	Lalb_Chr19g0135041	Putative small GTPase superfamily
57	Lalb_Chr14g0372801	Putative Late embryogenesis abundant protein
58	Lalb_Chr24g0400061	hypothetical protein
59	Lalb_Chr01g0006821	Putative phosphoenolpyruvate carboxylase
60	Lalb_Chr17g0346211	Putative C2 domain-containing protein
61	Lalb_Chr19g0136921	Putative transcription factor C2H2 family
62	Lalb_Chr07g0180251	putative protein
63	Lalb_Chr04g0254121	Putative inorganic diphosphatase
64	Lalb_Chr21g0318291	Putative GDP-fucose protein O-fucosyltransferase
65	Lalb_Chr01g0010451	Putative amino acid transporter
66	Lalb_Chr06g0162571	Putative GTD-binding domain-containing protein
67	Lalb_Chr20g0123111	Putative SLC26A
68	Lalb_Chr08g0245561	Putative transcription factor interactor and regulator LIM family
69	Lalb_Chr18g0052441	Putative proton-exporting ATPase
70	Lalb_Chr08g0231561	hypothetical protein -BLAST- non-classical arabinogalactan protein 30
71	Lalb_Chr14g0366991	Putative protein-serine
72	Lalb_Chr11g0065441	hypothetical protein
73	Lalb_Chr11g0074021	Putative NAD(P)H oxidase (H(2)O(2)-forming)
74	Lalb_Chr03g0038791	Putative S-adenosyl-L-methionine-dependent methyltransferase
75	Lalb_Chr21g0305601	Putative major intrinsic protein
76	Lalb_Chr25g0279201	Putative leucine-rich repeat domain
77	Lalb_Chr08g0241671	Putative nitrate reductase (NADH)
78	Lalb_Chr14g0371141	Putative transcription factor NAM family
79	Lalb_Chr15g0084161	Putative cytochrome P450
80	Lalb_Chr10g0094841	Putative phosphoric monoester hydrolase
81	Lalb_Chr17g0339851	Putative chromatin regulator PHD family
82	Lalb_Chr02g0149561	Putative 2-hydroxymuconate-6-semialdehyde hydrolase
83	Lalb_Chr21g0311591	Putative 2-hydroxymuconate-6-semialdehyde hydrolase
84	Lalb_Chr22g0350491	Putative nepenthesin
85	Lalb_Chr08g0240471	Putative trehalose-phosphatase
86	Lalb_Chr14g0376031	Putative Rho GTPase activation protein
87	Lalb_Chr07g0186321	Putative transcription factor WRKY family
88	Lalb_Chr22g0349911	hypothetical protein -BLAST- PREDICTED: serine
89	Lalb_Chr08g0234171	Putative IQ motif
90	Lalb_Chr07g0185131	Putative acetyltransferase A
91	Lalb_Chr05g0217901	Putative pleiotropic drug resistance protein PDR
92	Lalb_Chr08g0242171	Putative GDP-fucose protein O-fucosyltransferase
93	Lalb_Chr07g0176991	Putative Rho protein GDP-dissociation inhibitor
94	Lalb_Chr13g0295281	hypothetical protein
95	Lalb_Chr12g0199571	Putative oxysterol-binding protein
96	Lalb_Chr04g0260501	Putative CALMODULIN-BINDING PROTEIN60
97	Lalb_Chr11g0065731	Putative 1-phosphatidylinositol-4-phosphate 5-kinase
98	Lalb_Chr23g0265331	Putative cellular retinaldehyde binding
99	Lalb_Chr10g0098031	Putative IQ motif
100	Lalb_Chr02g0153561	Putative protein kinase RLK-Pelle-RLCK-VIIa-1 family
101	Lalb_Chr02g0146561	Putative minus-end-directed kinesin ATPase
102	Lalb_Chr13g0299071	Putative transcription factor interactor and regulator AUX-IAA family
103	Lalb_Chr04g0262871	hypothetical protein
104	Lalb_Chr17g0338331	Putative ANTH domain-containing protein
105	Lalb_Chr25g0287771	Putative ubiquitinyl hydrolase 1
106	Lalb_Chr24g0394861	Putative nucleic acid-binding protein
107	Lalb_Chr16g0390471	hypothetical protein
108	Lalb_Chr01g0022831	putative protein
109	Lalb_Chr11g0063381	Putative protein kinase RLK-Pelle-RLCK-VIIa-2 family
110	Lalb_Chr17g0342001	hypothetical protein
111	Lalb_Chr12g0204961	Putative transcription factor WRKY family
112	Lalb_Chr08g0246671	Putative cellular retinaldehyde binding
113	Lalb_Chr14g0369931	putative protein
114	Lalb_Chr25g0284111	Putative protein kinase AGC-RSK-2 family
115	Lalb_Chr03g0030631	Putative glucuronosyltransferase
116	Lalb_Chr21g0306791	Putative potassium transporter
117	Lalb_Chr18g0048911	Putative QWRF family protein
118	Lalb_Chr05g0217711	hypothetical protein
119	Lalb_Chr23g0272871	Putative Arf GTPase activating protein
120	Lalb_Chr10g0104211	Putative S-adenosyl-L-methionine-dependent methyltransferase
121	Lalb_Chr03g0032211	Putative protein MIZU-KUSSEI 1-like
122	Lalb_Chr25g0288891	Putative major intrinsic protein
123	Lalb_Chr14g0368531	Putative aminoacyltransferase
124	Lalb_Chr11g0064461	Putative major intrinsic protein
125	Lalb_Chr14g0368721	Putative glucuronosyltransferase
126	Lalb_Chr24g0397501	Putative xyloglucan:xyloglucosyl transferase
127	Lalb_Chr25g0288781	hypothetical protein -BLAST- PREDICTED: non-classical arabinogalactan protein 30-like
128	Lalb_Chr20g0118251	Putative protein kinase RLK-Pelle-RLCK-VI family
129	Lalb_Chr08g0245551	Putative small VCP
130	Lalb_Chr10g0107211	Putative dystrophin
131	Lalb_Chr10g0091701	Putative casparian strip membrane protein
132	Lalb_Chr14g0367581	hypothetical protein
133	Lalb_Chr20g0114391	hypothetical protein
134	Lalb_Chr17g0339181	Putative mechanosensitive ion channel MscS
135	Lalb_Chr24g0393141	hypothetical protein
136	Lalb_Chr03g0024771	Putative cellulase
137	Lalb_Chr21g0317791	hypothetical protein
138	Lalb_Chr23g0276241	Putative small auxin-up RNA
139	Lalb_Chr13g0293931	hypothetical protein -BLAST- transmembrane protein
140	Lalb_Chr13g0302711	Putative rossmann-like alpha
141	Lalb_Chr06g0172681	Putative nuclear transcription factor Y subunit A
142	Lalb_Chr08g0243541	Putative Calmodulin-binding domain
143	Lalb_Chr02g0142871	Putative glutathione peroxidase
144	Lalb_Chr07g0185961	Putative Arf GTPase activating protein
145	Lalb_Chr05g0224501	1-aminocyclopropane-1-carboxylate synthase
146	Lalb_Chr25g0286661	Putative protein kinase RLK-Pelle-CrRLK1L-1 family
147	Lalb_Chr04g0250891	putative protein
148	Lalb_Chr25g0287921	Putative transcription factor C2H2 family
149	Lalb_Chr06g0165171	Putative transcription factor bHLH family
150	Lalb_Chr04g0252411	Putative protein kinase RLK-Pelle-RLCK-IV family
151	Lalb_Chr07g0188701	hypothetical protein -BLAST- transmembrane protein
152	Lalb_Chr04g0255621	Putative EF-hand domain pair protein
153	Lalb_Chr01g0018231	Putative Acid phosphatase
154	Lalb_Chr20g0122591	Putative SKP1
155	Lalb_Chr14g0363171	Putative amino acid transporter
156	Lalb_Chr01g0007441	Putative protein MIZU-KUSSEI 1-like
157	Lalb_Chr14g0367431	Putative thioredoxin-like
158	Lalb_Chr24g0403231	Putative exocyst complex component Exo70
159	Lalb_Chr19g0130221	Putative ABA
160	Lalb_Chr12g0197341	Putative rossmann-like alpha
161	Lalb_Chr09g0331111	Putative PLAC8 motif-containing protein
162	Lalb_Chr16g0392271	Putative PC-Esterase
163	Lalb_Chr08g0231341	Putative chromatin remodeling & transcription regulator BTB-POZ family
164	Lalb_Chr23g0267531	hypothetical protein
165	Lalb_Chr17g0344301	Putative amino acid
166	Lalb_Chr02g0141311	putative protein
167	Lalb_Chr24g0395921	Putative PRONE domain-containing protein
168	Lalb_Chr10g0105141	Putative phosphoinositide phospholipase C
169	Lalb_Chr01g0004611	Putative transcription factor C2H2 family
170	Lalb_Chr05g0225781	Putative serine
171	Lalb_Chr05g0229931	Putative aldehyde dehydrogenase (NAD(+))
172	Lalb_Chr09g0328021	Putative transcription factor bHLH family
173	Lalb_Chr13g0300221	Putative transcription factor interactor and regulator AUX-IAA family
174	Lalb_Chr04g0250201	Putative triacylglycerol lipase
175	Lalb_Chr03g0028801	hypothetical protein
176	Lalb_Chr09g0326651	Putative phospholipid-translocating ATPase
177	Lalb_Chr10g0101051	Putative non-specific protein-tyrosine kinase RLK-Pelle-LRR-V family
178	Lalb_Chr07g0186551	Putative transcription factor AP2-EREBP family
179	Lalb_Chr01g0015651	Putative protein kinase AGC-RSK-2 family
180	Lalb_Chr14g0367831	Putative PPM-type phosphatase domain
181	Lalb_Chr12g0201861	Putative primary-amine oxidase
182	Lalb_Chr16g0390421	hypothetical protein
183	Lalb_Chr18g0048031	Putative protein kinase RLK-Pelle-RLCK-VIII family
184	Lalb_Chr23g0276751	hypothetical protein
185	Lalb_Chr22g0350431	Putative transcription factor C2H2 family
186	Lalb_Chr18g0050401	Putative DnaJ domain-containing protein
187	Lalb_Chr15g0084011	Putative naringenin 8-dimethylallyltransferase
188	Lalb_Chr14g0362681	Putative calcium-dependent channel
189	Lalb_Chr11g0075321	Putative acetyltransferase A
190	Lalb_Chr15g0084941	Putative hydrolase
191	Lalb_Chr15g0082631	Putative protein kinase RLK-Pelle-RLCK-IV family
192	Lalb_Chr03g0040001	Putative PLAC8 motif-containing protein
193	Lalb_Chr06g0174091	Putative 5-methyltetrahydropteroyltriglutamate--homocysteine S-methyltransferase
194	Lalb_Chr08g0244891	Putative small heat shock protein HSP20
195	Lalb_Chr05g0224531	putative protein
196	Lalb_Chr15g0087281	Glutamine synthetase leaf isozyme
197	Lalb_Chr00c40g0412511	Putative exocyst complex component Exo70
198	Lalb_Chr06g0165161	Putative transcription factor bHLH family
199	Lalb_Chr17g0345591	Putative ovate protein family
200	Lalb_Chr24g0403111	Putative tubulin
201	Lalb_Chr18g0051891	hypothetical protein
202	Lalb_Chr18g0052861	putative protein
203	Lalb_Chr03g0035021	Putative SPX domain
204	Lalb_Chr07g0195361	Putative Blue (type 1) copper binding protein
205	Lalb_Chr03g0043791	Putative monodehydroascorbate reductase (NADH)
206	Lalb_Chr20g0118871	Putative pectate lyase
207	Lalb_Chr21g0309621	hypothetical protein
208	Lalb_Chr02g0154711	Putative transcription factor B3-Domain family
209	Lalb_Chr12g0209591	Putative transcription factor WD40-like family
210	Lalb_Chr11g0067161	Putative cytochrome b5-like heme
211	Lalb_Chr07g0184581	Actin-1
212	Lalb_Chr10g0099831	Putative BRO1 domain-containing protein
213	Lalb_Chr08g0235921	Putative Band 7 domain-containing protein
214	Lalb_Chr12g0202091	hypothetical protein
215	Lalb_Chr21g0312931	hypothetical protein
216	Lalb_Chr07g0177881	Putative proton-dependent oligopeptide transporter family
217	Lalb_Chr20g0110131	Putative protein kinase RLK-Pelle-DLSV family
218	Lalb_Chr15g0090241	Putative inorganic diphosphatase
219	Lalb_Chr17g0344331	Putative transcription factor C2H2 family
220	Lalb_Chr07g0193431	putative protein
221	Lalb_Chr20g0120751	hypothetical protein
222	Lalb_Chr16g0390441	hypothetical protein
223	Lalb_Chr20g0116731	Putative non-specific serine
224	Lalb_Chr12g0201741	Putative very-long-chain 3-oxoacyl-CoA reductase
225	Lalb_Chr05g0225501	Putative expansin
226	Lalb_Chr10g0105131	hypothetical protein
227	Lalb_Chr14g0373241	Putative PRONE domain-containing protein
228	Lalb_Chr17g0348881	Putative serine O-acetyltransferase
229	Lalb_Chr09g0330661	putative protein
230	Lalb_Chr04g0248061	Putative glycerophosphodiester phosphodiesterase
231	Lalb_Chr16g0377121	Putative exostosin
232	Lalb_Chr20g0111301	Putative transcription factor C2H2 family
233	Lalb_Chr07g0177111	Putative pectate lyase
234	Lalb_Chr03g0025941	Putative [Myosin heavy-chain] kinase transcription factor WD40-like family
235	Lalb_Chr08g0243631	Putative glycosyl transferase
236	Lalb_Chr07g0177711	Putative rapid ALkalinization Factor
237	Lalb_Chr10g0093551	Putative cellulase
238	Lalb_Chr04g0259111	Putative phosphate-transporting ATPase
239	Lalb_Chr14g0367821	Putative PPM-type phosphatase domain
240	Lalb_Chr15g0077851	hypothetical protein
241	Lalb_Chr20g0109301	Phosphoenolpyruvate carboxylase
242	Lalb_Chr14g0367381	hypothetical protein
243	Lalb_Chr17g0345481	hypothetical protein
244	Lalb_Chr02g0151441	Putative iron-chelate-transporting ATPase
245	Lalb_Chr20g0108361	Putative peroxidase
246	Lalb_Chr03g0042431	putative protein
247	Lalb_Chr24g0402291	Putative gibberellin 3-beta-dioxygenase
248	Lalb_Chr20g0112001	Putative Acid phosphatase
249	Lalb_Chr08g0232101	Putative beta-galactosidase
250	Lalb_Chr13g0302791	Putative transcription factor TCP family
251	Lalb_Chr20g0118801	Putative mitogen-activated protein kinase kinase kinase STE-STE11 family
252	Lalb_Chr23g0269241	Putative protein kinase RLK-Pelle-LRR-III family
253	Lalb_Chr00c48g0412811	Putative glycerophosphodiester phosphodiesterase
254	Lalb_Chr07g0195221	Putative 3-oxolaurate decarboxylase
255	Lalb_Chr13g0301961	Putative transcription factor C3H family
256	Lalb_Chr12g0200481	Putative transcription factor interactor and regulator AUX-IAA family
257	Lalb_Chr15g0088211	hypothetical protein
258	Lalb_Chr21g0317921	hypothetical protein
259	Lalb_Chr02g0146851	hypothetical protein
260	Lalb_Chr11g0075231	Putative heavy metal-associated domain
261	Lalb_Chr25g0283651	putative protein
262	Lalb_Chr18g0056321	hypothetical protein
263	Lalb_Chr14g0368541	Putative SPRY domain
264	Lalb_Chr10g0100761	Putative flavonoid 3'-monooxygenase
265	Lalb_Chr11g0062881	Putative small VCP
266	Lalb_Chr08g0232431	Putative protein-serine
267	Lalb_Chr21g0311341	Putative protein kinase RLK-Pelle-RLCK-VIIa-1 family
268	Lalb_Chr17g0339641	Putative PRONE domain-containing protein
269	Lalb_Chr02g0157621	Putative TIR domain-containing protein
270	Lalb_Chr16g0390501	hypothetical protein
271	Lalb_Chr24g0399641	Putative polyketide cyclase
272	Lalb_Chr04g0251821	Putative peroxidase
273	Lalb_Chr16g0388681	Putative caffeoyl-CoA O-methyltransferase
274	Lalb_Chr07g0190721	Putative peroxidase
275	Lalb_Chr05g0229071	hypothetical protein
276	Lalb_Chr23g0268381	Flotillin-like protein 4
277	Lalb_Chr02g0145011	Putative transcription factor bHLH family
278	Lalb_Chr04g0252421	putative protein
279	Lalb_Chr21g0306261	Putative carboxylic ester hydrolase
280	Lalb_Chr08g0232071	Putative beta-galactosidase
281	Lalb_Chr01g0000901	Putative 1
282	Lalb_Chr24g0398141	Putative Late embryogenesis abundant protein
283	Lalb_Chr06g0163041	hypothetical protein
284	Lalb_Chr25g0283251	Putative proteinase inhibitor I20
285	Lalb_Chr24g0402281	Putative monosaccharide-transporting ATPase
286	Lalb_Chr02g0157201	Putative transcription factor AP2-EREBP family
287	Lalb_Chr05g0224151	Putative nucleoside-diphosphate kinase
288	Lalb_Chr19g0133111	Putative 1-phosphatidylinositol-4-phosphate 5-kinase
289	Lalb_Chr05g0225771	Putative F-box domain
290	Lalb_Chr03g0026901	Putative cytochrome P450
291	Lalb_Chr03g0028971	Putative formin
292	Lalb_Chr08g0231131	Putative 43kDa postsynaptic protein
293	Lalb_Chr24g0400001	Putative FAS1 domain-containing protein
294	Lalb_Chr14g0367851	Putative legumain protein
295	Lalb_Chr01g0017921	hypothetical protein -BLAST- PREDICTED: ATPase WRNIP1-like
296	Lalb_Chr11g0073571	Putative protein kinase CAMK-CAMKL-CHK1 family
297	Lalb_Chr22g0351741	Putative prenylated rab acceptor PRA1
298	Lalb_Chr03g0032041	Putative 1-phosphatidylinositol-4-phosphate 5-kinase
299	Lalb_Chr01g0018821	Putative senescence regulator S40
300	Lalb_Chr17g0336891	Putative PLC-like phosphodiesterase
301	Lalb_Chr21g0305041	hypothetical protein -BLAST- PREDICTED: heavy metal-associated isoprenylated plant protein 39-like isoform X2
302	Lalb_Chr06g0170171	hypothetical protein
303	Lalb_Chr18g0051951	Putative peroxidase
304	Lalb_Chr07g0186921	Putative crocetin glucosyltransferase
305	Lalb_Chr15g0084891	Putative F-box domain-containing protein
306	Lalb_Chr01g0015271	hypothetical protein
307	Lalb_Chr23g0266701	Putative thaumatin
308	Lalb_Chr12g0209311	Putative ANTH domain-containing protein
309	Lalb_Chr08g0242031	Putative major facilitator
310	Lalb_Chr03g0026781	hypothetical protein -BLAST- Putative cellulose synthase A catalytic subunit 6 [UDP-forming]
311	Lalb_Chr09g0323181	hypothetical protein
312	Lalb_Chr19g0132911	Putative protein MIZU-KUSSEI 1-like
313	Lalb_Chr12g0197151	Putative flavonoid 3'-monooxygenase
314	Lalb_Chr20g0111321	putative protein
315	Lalb_Chr25g0278741	hypothetical protein -BLAST- putative beta-D-xylosidase 5-like protein
316	Lalb_Chr13g0291031	Putative DOMON domain-containing protein
317	Lalb_Chr16g0390491	hypothetical protein
318	Lalb_Chr22g0351221	Putative transcription factor WD40-like family
319	Lalb_Chr09g0321861	hypothetical protein
320	Lalb_Chr04g0255631	hypothetical protein
321	Lalb_Chr03g0032921	Putative protein kinase RLK-Pelle-CrRLK1L-1 family
322	Lalb_Chr21g0315151	hypothetical protein -BLAST- PREDICTED: protein fluG-like isoform X2
323	Lalb_Chr05g0217701	hypothetical protein -BLAST- PREDICTED: pre-mRNA polyadenylation factor FIP1-like
324	Lalb_Chr09g0326541	Putative macrophage elastase
325	Lalb_Chr14g0371711	Putative xyloglucan:xyloglucosyl transferase
326	Lalb_Chr22g0349571	Putative periplasmic binding protein-like I
327	Lalb_Chr03g0042631	Putative stigma-specific protein Stig1
328	Lalb_Chr09g0321881	Putative kinesin motor domain-containing protein
329	Lalb_Chr04g0254691	putative protein
330	Lalb_Chr05g0229701	Putative IQ motif
331	Lalb_Chr11g0075051	hypothetical protein -BLAST- non-classical arabinogalactan protein 30
332	Lalb_Chr09g0324651	Putative expansin
333	Lalb_Chr08g0236471	Putative carbonic anhydrase
334	Lalb_Chr15g0088141	hypothetical protein
335	Lalb_Chr12g0207891	Putative protein kinase RLK-Pelle-RLCK-VIIa-2 family
336	Lalb_Chr05g0218311	hypothetical protein
337	Lalb_Chr04g0253501	Putative aldehyde dehydrogenase (NAD(+))
338	Lalb_Chr00c40g0412521	Putative exocyst complex component Exo70
339	Lalb_Chr05g0211501	Putative alpha
340	Lalb_Chr18g0055861	Putative protein kinase RLK-Pelle-RLCK-VI family
341	Lalb_Chr01g0005491	Putative formin
342	Lalb_Chr13g0303001	Putative Calmodulin-binding domain
343	Lalb_Chr08g0238511	Putative transcription factor WD40-like family
344	Lalb_Chr05g0225561	Putative beta-fructofuranosidase
345	Lalb_Chr19g0138601	Putative organ specific protein
346	Lalb_Chr07g0187531	hypothetical protein -BLAST- transmembrane protein
347	Lalb_Chr13g0297571	Putative hydrolase
348	Lalb_Chr11g0073561	Putative non-specific serine
349	Lalb_Chr03g0037561	Putative EF-hand domain pair protein
350	Lalb_Chr05g0216391	Putative protein Networked (NET)
351	Lalb_Chr15g0087551	hypothetical protein
352	Lalb_Chr02g0140541	Putative non-specific serine
353	Lalb_Chr10g0091001	Putative proton-dependent oligopeptide transporter family
354	Lalb_Chr03g0032431	Putative pectinesterase
355	Lalb_Chr22g0361351	Putative chorismate mutase
356	Lalb_Chr24g0403501	Putative cholesterol monooxygenase (side-chain-cleaving)
357	Lalb_Chr04g0251831	Putative peroxidase
358	Lalb_Chr22g0351351	Putative dynein ATPase
359	Lalb_Chr08g0240871	hypothetical protein
360	Lalb_Chr19g0133101	Putative 1-phosphatidylinositol-4-phosphate 5-kinase
361	Lalb_Chr05g0222111	Putative membrane attack complex component
362	Lalb_Chr25g0282911	Putative cellulase
363	Lalb_Chr08g0236091	Putative GTD-binding domain-containing protein
364	Lalb_Chr19g0136101	hypothetical protein
365	Lalb_Chr04g0258631	hypothetical protein -BLAST- PREDICTED: leucine-rich repeat extensin-like protein 3
366	Lalb_Chr06g0173271	hypothetical protein
367	Lalb_Chr25g0284961	hypothetical protein -BLAST- cysteine-rich TM module stress tolerance protein
368	Lalb_Chr01g0003021	Putative transcription factor B3-Domain family
369	Lalb_Chr20g0108881	hypothetical protein -BLAST- PREDICTED: protodermal factor 1-like isoform X2
370	Lalb_Chr18g0060701	Putative ANTH domain-containing protein
371	Lalb_Chr10g0100481	Putative chromatin regulator PHD family
372	Lalb_Chr18g0054321	hypothetical protein
373	Lalb_Chr05g0213811	Putative [Protein-PII] uridylyltransferase
374	Lalb_Chr19g0130401	Putative voltage-dependent anion channel
375	Lalb_Chr09g0330341	putative protein
376	Lalb_Chr05g0228441	Putative flavanone 3-dioxygenase
377	Lalb_Chr07g0184771	Putative small GTPase superfamily
378	Lalb_Chr04g0255041	hypothetical protein -BLAST- Protein IDA
379	Lalb_Chr14g0367841	Putative PPM-type phosphatase domain
380	Lalb_Chr03g0043691	Putative peroxidase
381	Lalb_Chr08g0240701	Putative transcription factor C2C2-Dof family
382	Lalb_Chr17g0344571	Putative quinate O-hydroxycinnamoyltransferase
383	Lalb_Chr18g0059301	Putative protein kinase RLK-Pelle-LRR-VIII-1 family
384	Lalb_Chr22g0354011	Putative beta-glucosidase
385	Lalb_Chr14g0373371	Putative vacuolar protein sorting-associated protein Ist1
386	Lalb_Chr07g0186701	Putative bifunctional inhibitor
387	Lalb_Chr10g0098011	Putative transcription factor WRKY family
388	Lalb_Chr06g0174531	Putative beta-amyrin 11-oxidase
389	Lalb_Chr12g0210601	Putative cellulose synthase (UDP-forming)
390	Lalb_Chr02g0145021	Putative transcription factor bHLH family
391	Lalb_Chr21g0308091	Putative transcription factor bHLH family
392	Lalb_Chr02g0154771	Putative F-box domain-containing protein
393	Lalb_Chr23g0265931	Putative phospholipase D
394	Lalb_Chr19g0134191	Putative glucuronosyltransferase
395	Lalb_Chr12g0199311	Putative 4-coumarate--CoA ligase
396	Lalb_Chr23g0270611	Putative demethylmenaquinone methyltransferase
397	Lalb_Chr15g0077791	Putative transcription factor MYB-HB-like family
398	Lalb_Chr01g0003041	Putative chitinase
399	Lalb_Chr04g0247861	hypothetical protein
400	Lalb_Chr02g0154781	Putative casparian strip membrane protein
401	Lalb_Chr06g0166271	Putative transcription factor OFP family
402	Lalb_Chr12g0196121	Putative cytochrome P450
403	Lalb_Chr24g0402971	putative protein
404	Lalb_Chr08g0237331	hypothetical protein
405	Lalb_Chr20g0114381	hypothetical protein
406	Lalb_Chr15g0090231	Putative transcription factor bHLH family
407	Lalb_Chr20g0122021	Putative catechol oxidase
408	Lalb_Chr15g0077461	Putative soluble epoxide hydrolase
409	Lalb_Chr24g0396851	Putative EF-hand domain pair protein
410	Lalb_Chr05g0214711	Putative expansin
411	Lalb_Chr22g0351971	putative protein
412	Lalb_Chr10g0099241	Putative purine permease
413	Lalb_Chr09g0334101	Putative xyloglucan 6-xylosyltransferase
414	Lalb_Chr20g0121951	Putative CBS domain-containing protein
415	Lalb_Chr19g0126071	Putative ananain protein
416	Lalb_Chr13g0296131	Putative abieta-7
417	Lalb_Chr02g0160471	Putative protein kinase AGC-RSK-2 family
418	Lalb_Chr21g0308781	Putative glycosyl transferase
419	Lalb_Chr06g0173991	hypothetical protein
420	Lalb_Chr01g0016801	putative protein
421	Lalb_Chr17g0347091	hypothetical protein
422	Lalb_Chr06g0172491	Casparian strip membrane protein 4
423	Lalb_Chr08g0242181	hypothetical protein
424	Lalb_Chr03g0033511	Putative peroxidase
425	Lalb_Chr09g0323351	putative protein
426	Lalb_Chr21g0313201	Putative glucomannan 4-beta-mannosyltransferase
427	Lalb_Chr04g0248251	Putative transcription factor WRKY family
428	Lalb_Chr07g0180081	putative protein
429	Lalb_Chr10g0092101	Putative F-box domain-containing protein
430	Lalb_Chr03g0030381	Putative potassium channel
431	Lalb_Chr00c48g0412821	Putative glycerophosphodiester phosphodiesterase
432	Lalb_Chr22g0357901	Putative pectinesterase
433	Lalb_Chr04g0249331	Putative Late embryogenesis abundant protein
434	Lalb_Chr09g0326661	Putative phospholipid-translocating ATPase
435	Lalb_Chr01g0007571	Putative pectinesterase
436	Lalb_Chr13g0297871	Putative spermidine synthase
437	Lalb_Chr04g0261471	Putative transcription factor MYB-HB-like family
438	Lalb_Chr01g0003861	Putative allene oxide cyclase
439	Lalb_Chr21g0314301	Putative very-long-chain 3-oxoacyl-CoA reductase
440	Lalb_Chr15g0087691	Putative petal formation-expressed
441	Lalb_Chr02g0146781	putative protein
442	Lalb_Chr14g0364571	Putative transcription factor AP2-EREBP family
443	Lalb_Chr08g0235751	Putative transcription factor MYB-HB-like family
444	Lalb_Chr01g0003881	Putative allene oxide cyclase
445	Lalb_Chr04g0258271	hypothetical protein
446	Lalb_Chr04g0251291	Putative transcription factor MYB-HB-like family
447	Lalb_Chr14g0368271	hypothetical protein -BLAST- PREDICTED: transcription factor bHLH85-like
448	Lalb_Chr19g0128651	Putative allene oxide cyclase
449	Lalb_Chr03g0024241	Putative polygalacturonase
450	Lalb_Chr14g0368261	Putative transcription factor bHLH family
451	Lalb_Chr03g0028261	Putative oxidoreductase
452	Lalb_Chr16g0377881	Putative protein kinase RLK-Pelle-PERK-1 family
453	Lalb_Chr15g0087951	putative protein
454	Lalb_Chr19g0130001	hypothetical protein
455	Lalb_Chr10g0097861	Putative TIR domain-containing protein
456	Lalb_Chr19g0137621	Putative allene oxide cyclase
457	Lalb_Chr11g0062051	Putative galactose oxidase
458	Lalb_Chr16g0385371	Putative polygalacturonase
459	Lalb_Chr14g0363761	Putative glycerophosphodiester phosphodiesterase
460	Lalb_Chr08g0232691	Putative chlorophyll A-B binding protein
461	Lalb_Chr05g0222891	putative protein
462	Lalb_Chr08g0230421	hypothetical protein
463	Lalb_Chr02g0143031	Putative peroxidase
464	Lalb_Chr23g0265951	Putative phospholipase D
465	Lalb_Chr16g0388201	Putative transcription factor OFP family
466	Lalb_Chr12g0198921	Putative EamA domain-containing protein
467	Lalb_Chr22g0353261	Putative heavy metal-associated domain
468	Lalb_Chr10g0097871	Putative TIR domain-containing protein
469	Lalb_Chr02g0146521	hypothetical protein -BLAST- PREDICTED: proline-rich protein 3-like
470	Lalb_Chr03g0035571	Putative pectinesterase inhibitor domain-containing protein
471	Lalb_Chr09g0323961	Putative expansin
472	Lalb_Chr21g0308101	Putative transcription factor bHLH family
473	Lalb_Chr09g0323431	Putative GH3 family protein
474	Lalb_Chr15g0087541	hypothetical protein
475	Lalb_Chr05g0213301	Putative triacylglycerol lipase
476	Lalb_Chr10g0092401	hypothetical protein -BLAST- Glucose-repressible alcohol dehydrogenase transcriptional effector like
477	Lalb_Chr07g0187681	hypothetical protein
478	Lalb_Chr05g0213281	Putative transcription factor HSF-type-DNA-binding family
479	Lalb_Chr02g0146471	Putative pectinesterase
480	Lalb_Chr20g0113151	Putative transcription factor C2H2 family
481	Lalb_Chr21g0318951	Putative pectate lyase
482	Lalb_Chr25g0286581	Putative TIR domain-containing protein

## Sheet: genes_profile_5
	Gene list of profile 5			GO enrichment
	Genes	description		ID	Description	GeneRatio	BgRatio	pvalue	p.adjust	qvalue	Count	geneID
1	Lalb_Chr06g0161471	Putative xenobiotic-transporting ATPase		GO:0009809	lignin biosynthetic process	8/374	65/23493	8.75811e-06	0.0016687	0.00136891	8	Lalb_Chr10g0091121/Lalb_Chr10g0091111/Lalb_Chr10g0100911/Lalb_Chr13g0296941/Lalb_Chr20g0108581/Lalb_Chr08g0237351/Lalb_Chr05g0213211/Lalb_Chr16g0381541
2	Lalb_Chr22g0361581	Putative gibberellin 3-beta-dioxygenase		GO:0016036	cellular response to phosphate starvation	9/374	86/23493	9.32234e-06	0.0016687	0.00136891	9	Lalb_Chr25g0283091/Lalb_Chr20g0108021/Lalb_Chr20g0117931/Lalb_Chr20g0117941/Lalb_Chr20g0117991/Lalb_Chr20g0117951/Lalb_Chr02g0145381/Lalb_Chr14g0375851/Lalb_Chr16g0385781
3	Lalb_Chr01g0020081	Putative bifunctional inhibitor		GO:0006811	ion transport	6/374	48/23493	0.000109132	0.0130231	0.0106834	6	Lalb_Chr22g0357251/Lalb_Chr17g0339321/Lalb_Chr22g0357231/Lalb_Chr17g0339251/Lalb_Chr14g0375781/Lalb_Chr17g0339341
4	Lalb_Chr20g0108251	Putative plant lipid transfer protein		GO:0034755	iron ion transmembrane transport	4/374	20/23493	0.000250243	0.014516	0.0119082	4	Lalb_Chr13g0291391/Lalb_Chr07g0189361/Lalb_Chr03g0035251/Lalb_Chr08g0245581
5	Lalb_Chr03g0024501	Putative xenobiotic-transporting ATPase		GO:0051555	flavonol biosynthetic process	4/374	20/23493	0.000250243	0.014516	0.0119082	4	Lalb_Chr10g0100911/Lalb_Chr23g0276941/Lalb_Chr07g0193621/Lalb_Chr17g0346811
6	Lalb_Chr04g0247481	hypothetical protein		GO:0016311	dephosphorylation	13/374	257/23493	0.000263573	0.014516	0.0119082	13	Lalb_Chr06g0160591/Lalb_Chr23g0277291/Lalb_Chr06g0169481/Lalb_Chr22g0351731/Lalb_Chr03g0024231/Lalb_Chr13g0296031/Lalb_Chr13g0291001/Lalb_Chr21g0308701/Lalb_Chr08g0242041/Lalb_Chr20g0117931/Lalb_Chr20g0117941/Lalb_Chr20g0117991/Lalb_Chr20g0117951
7	Lalb_Chr03g0032861	Putative annexin		GO:0008610	lipid biosynthetic process	6/374	57/23493	0.000286166	0.014516	0.0119082	6	Lalb_Chr13g0290881/Lalb_Chr20g0117931/Lalb_Chr20g0117941/Lalb_Chr20g0117991/Lalb_Chr20g0117951/Lalb_Chr11g0066421
8	Lalb_Chr17g0343831	Putative EamA domain-containing protein		GO:0010039	response to iron ion	5/374	38/23493	0.00032438	0.014516	0.0119082	5	Lalb_Chr07g0189361/Lalb_Chr24g0394931/Lalb_Chr14g0374401/Lalb_Chr03g0035251/Lalb_Chr08g0245581
9	Lalb_Chr05g0223261	Putative multi antimicrobial extrusion protein		GO:0071577	zinc ion transmembrane transport	4/374	22/23493	0.000368434	0.0146555	0.0120226	4	Lalb_Chr14g0367651/Lalb_Chr20g0114851/Lalb_Chr25g0284431/Lalb_Chr24g0401831
10	Lalb_Chr04g0247291	hypothetical protein		GO:1901565	organonitrogen compound catabolic process	4/374	24/23493	0.000521921	0.0186848	0.015328	4	Lalb_Chr16g0386431/Lalb_Chr03g0037311/Lalb_Chr06g0168271/Lalb_Chr02g0157111
11	Lalb_Chr07g0181081	putative protein		GO:0030026	cellular manganese ion homeostasis	4/374	25/23493	0.000613585	0.0199694	0.0163818	4	Lalb_Chr07g0189361/Lalb_Chr03g0035251/Lalb_Chr08g0245581/Lalb_Chr03g0043301
12	Lalb_Chr04g0256061	Putative ribosomal protein L34Ae		GO:0006880	intracellular sequestering of iron ion	3/374	12/23493	0.000791324	0.0203593	0.0167017	3	Lalb_Chr07g0189361/Lalb_Chr03g0035251/Lalb_Chr08g0245581
13	Lalb_Chr10g0098111	Putative kelch-type beta propeller		GO:0042447	hormone catabolic process	3/374	12/23493	0.000791324	0.0203593	0.0167017	3	Lalb_Chr14g0366471/Lalb_Chr08g0232211/Lalb_Chr08g0232221
14	Lalb_Chr24g0402481	Putative peroxidase		GO:0030001	metal ion transport	9/374	153/23493	0.000796174	0.0203593	0.0167017	9	Lalb_Chr08g0241251/Lalb_Chr12g0199521/Lalb_Chr01g0004801/Lalb_Chr16g0390261/Lalb_Chr24g0394061/Lalb_Chr05g0224511/Lalb_Chr22g0353251/Lalb_Chr02g0145381/Lalb_Chr03g0034921
15	Lalb_Chr03g0027951	putative protein		GO:0010951	negative regulation of endopeptidase activity	5/374	48/23493	0.000971703	0.0231913	0.0190249	5	Lalb_Chr04g0249351/Lalb_Chr03g0031361/Lalb_Chr21g0312251/Lalb_Chr19g0133691/Lalb_Chr21g0312271
16	Lalb_Chr18g0050801	Putative oxidoreductase		GO:0015672	monovalent inorganic cation transport	7/374	104/23493	0.00138766	0.0298127	0.0244568	7	Lalb_Chr06g0160591/Lalb_Chr10g0097921/Lalb_Chr22g0357811/Lalb_Chr14g0371521/Lalb_Chr08g0242041/Lalb_Chr23g0271221/Lalb_Chr24g0398941
17	Lalb_Chr25g0287011	Putative oxoglutarate		GO:0009690	cytokinin metabolic process	4/374	31/23493	0.00141569	0.0298127	0.0244568	4	Lalb_Chr14g0366471/Lalb_Chr08g0232211/Lalb_Chr08g0232221/Lalb_Chr07g0180871
18	Lalb_Chr03g0024421	Putative Rhodanese-like domain-containing protein		GO:0019438	aromatic compound biosynthetic process	3/374	15/23493	0.00157957	0.0314159	0.0257719	3	Lalb_Chr04g0251851/Lalb_Chr15g0076571/Lalb_Chr04g0251871
19	Lalb_Chr20g0116471	Putative proton-exporting ATPase		GO:0006098	pentose-phosphate shunt	4/374	34/23493	0.00200979	0.0378687	0.0310655	4	Lalb_Chr10g0091121/Lalb_Chr14g0363041/Lalb_Chr10g0091111/Lalb_Chr13g0296941
20	Lalb_Chr20g0113031	Putative UPF0014 family protein		GO:0006979	response to oxidative stress	13/374	324/23493	0.0022149	0.0393053	0.032244	13	Lalb_Chr24g0402481/Lalb_Chr23g0277291/Lalb_Chr11g0072141/Lalb_Chr12g0199891/Lalb_Chr13g0296031/Lalb_Chr04g0249351/Lalb_Chr20g0123181/Lalb_Chr05g0213201/Lalb_Chr05g0213211/Lalb_Chr25g0285381/Lalb_Chr14g0363471/Lalb_Chr20g0116521/Lalb_Chr22g0352501
21	Lalb_Chr08g0241251	Putative NRAMP family protein		GO:0051171	regulation of nitrogen compound metabolic process	3/374	17/23493	0.00230562	0.0393053	0.032244	3	Lalb_Chr16g0386431/Lalb_Chr12g0201691/Lalb_Chr02g0157111
22	Lalb_Chr02g0156351	Putative oxoglutarate		GO:0042744	hydrogen peroxide catabolic process	7/374	119/23493	0.00299026	0.045395	0.0372396	7	Lalb_Chr24g0402481/Lalb_Chr11g0072141/Lalb_Chr12g0199891/Lalb_Chr20g0123181/Lalb_Chr05g0213201/Lalb_Chr05g0213211/Lalb_Chr14g0363471
23	Lalb_Chr04g0248961	Putative transferase		GO:0090378	seed trichome elongation	6/374	89/23493	0.0029967	0.045395	0.0372396	6	Lalb_Chr03g0032861/Lalb_Chr11g0073991/Lalb_Chr19g0132331/Lalb_Chr17g0346051/Lalb_Chr09g0331621/Lalb_Chr05g0221681
24	Lalb_Chr10g0101251	Putative small auxin-up RNA		GO:0009646	response to absence of light	4/374	38/23493	0.00304324	0.045395	0.0372396	4	Lalb_Chr16g0386431/Lalb_Chr15g0083001/Lalb_Chr17g0340881/Lalb_Chr02g0157111
25	Lalb_Chr23g0277891	Putative glyceraldehyde-3-phosphate dehydrogenase (phosphorylating)		GO:0071421	manganese ion transmembrane transport	3/374	21/23493	0.00430211	0.0616062	0.0505385	3	Lalb_Chr07g0189361/Lalb_Chr03g0035251/Lalb_Chr08g0245581
26	Lalb_Chr03g0031501	Putative glutathione transferase		GO:0098869	cellular oxidant detoxification	11/374	274/23493	0.00469058	0.0645856	0.0529826	11	Lalb_Chr24g0402481/Lalb_Chr11g0072141/Lalb_Chr12g0199891/Lalb_Chr10g0102971/Lalb_Chr21g0307311/Lalb_Chr20g0123181/Lalb_Chr05g0213201/Lalb_Chr05g0213211/Lalb_Chr14g0363471/Lalb_Chr20g0116521/Lalb_Chr24g0399991
27	Lalb_Chr04g0247851	Putative cellulose synthase (UDP-forming)		GO:0010044	response to aluminum ion	3/374	22/23493	0.00492322	0.0652782	0.0535508	3	Lalb_Chr20g0113031/Lalb_Chr20g0108021/Lalb_Chr21g0306501
28	Lalb_Chr10g0107111	hypothetical protein		GO:0055072	iron ion homeostasis	5/374	71/23493	0.00549025	0.0701968	0.0575857	5	Lalb_Chr08g0241251/Lalb_Chr17g0339321/Lalb_Chr13g0304351/Lalb_Chr17g0339251/Lalb_Chr17g0339341
29	Lalb_Chr23g0273781	hypothetical protein -BLAST- transmembrane protein		GO:0032515	negative regulation of phosphoprotein phosphatase activity	4/374	48/23493	0.00708494	0.0874623	0.0717494	4	Lalb_Chr20g0108851/Lalb_Chr15g0089371/Lalb_Chr18g0059031/Lalb_Chr18g0059001
30	Lalb_Chr06g0160591	Putative major facilitator		GO:0072511	divalent inorganic cation transport	3/374	26/23493	0.00793117	0.0946453	0.077642	3	Lalb_Chr08g0241251/Lalb_Chr12g0199521/Lalb_Chr24g0394061
31	Lalb_Chr07g0179411	Putative major facilitator superfamily domain-containing protein
32	Lalb_Chr22g0353101	Putative transcription factor NAM family
33	Lalb_Chr02g0156451	Putative oxoglutarate
34	Lalb_Chr23g0277251	hypothetical protein
35	Lalb_Chr13g0291391	Putative major facilitator superfamily domain-containing protein
36	Lalb_Chr09g0332731	Putative cation
37	Lalb_Chr17g0336411	Putative perakine reductase
38	Lalb_Chr06g0163651	Putative oxidoreductase
39	Lalb_Chr14g0367651	Putative zinc
40	Lalb_Chr16g0376381	Putative The fantastic four family protein
41	Lalb_Chr22g0349871	Putative 6-phosphofructokinase
42	Lalb_Chr24g0394561	Putative glycosidase
43	Lalb_Chr13g0298121	Putative aminoacyltransferase
44	Lalb_Chr02g0148791	microRNA MIR167_1
45	Lalb_Chr21g0317251	Putative annexin
46	Lalb_Chr11g0073991	Putative sucrose synthase
47	Lalb_Chr10g0091121	Putative transaldolase
48	Lalb_Chr05g0218701	Putative periplasmic binding protein-like I
49	Lalb_Chr03g0030261	Putative GH3 family protein
50	Lalb_Chr20g0116971	hypothetical protein
51	Lalb_Chr21g0312671	Putative glutathione transferase
52	Lalb_Chr07g0180471	Putative transcription factor interactor and regulator AUX-IAA family
53	Lalb_Chr25g0283091	Putative multi antimicrobial extrusion protein
54	Lalb_Chr10g0097921	Putative proton-dependent oligopeptide transporter family
55	Lalb_Chr19g0137551	hypothetical protein
56	Lalb_Chr15g0082751	Putative oxidoreductase
57	Lalb_Chr14g0371341	Putative alpha
58	Lalb_Chr20g0114221	Putative potassium transporter
59	Lalb_Chr22g0354531	Putative beta-galactosidase
60	Lalb_Chr05g0215311	Putative protein kinase RLK-Pelle-RLCK-VIIa-2 family
61	Lalb_Chr23g0275531	Putative primary-amine oxidase
62	Lalb_Chr05g0215361	Putative sodium
63	Lalb_Chr14g0375651	Putative transcription factor bHLH family
64	Lalb_Chr04g0256071	Putative ribosomal protein L34Ae
65	Lalb_Chr23g0277291	Putative trehalose-phosphatase
66	Lalb_Chr22g0357251	Putative major facilitator superfamily
67	Lalb_Chr14g0374381	Putative transcription factor C2H2 family
68	Lalb_Chr24g0393761	Putative cation transporter
69	Lalb_Chr19g0135751	hypothetical protein
70	Lalb_Chr11g0069831	Putative premnaspirodiene oxygenase
71	Lalb_Chr01g0007461	Putative carboxylesterase
72	Lalb_Chr20g0108851	Putative endosulphine
73	Lalb_Chr01g0001891	Putative protein kinase RLK-Pelle-RLCK-VI family
74	Lalb_Chr08g0230611	Putative bifunctional inhibitor
75	Lalb_Chr07g0189361	Putative Ccc1 family protein
76	Lalb_Chr25g0285901	Putative phosphoenolpyruvate carboxylase
77	Lalb_Chr01g0018841	Putative major intrinsic protein
78	Lalb_Chr05g0218691	Putative periplasmic binding protein-like I
79	Lalb_Chr07g0188001	Putative potassium transporter
80	Lalb_Chr23g0272031	Putative Ion channel regulatory protein
81	Lalb_Chr02g0159501	Putative Band 7 domain-containing protein
82	Lalb_Chr06g0172751	Putative 3
83	Lalb_Chr20g0121341	Putative taxadien-5-alpha-ol O-acetyltransferase
84	Lalb_Chr12g0199521	Putative hydrolase
85	Lalb_Chr05g0213321	Putative F-box domain
86	Lalb_Chr02g0140971	hypothetical protein -BLAST- CLE10 protein
87	Lalb_Chr04g0252651	Putative Lung seven transmembrane receptor
88	Lalb_Chr10g0097131	Putative lipopolysaccharide-modifying protein
89	Lalb_Chr10g0101451	Putative ent-kaurene synthase
90	Lalb_Chr07g0194601	Putative Metallothionein
91	Lalb_Chr09g0329351	Putative transcription factor Homobox-WOX family
92	Lalb_Chr18g0059211	hypothetical protein
93	Lalb_Chr01g0012971	Putative salicylate carboxymethyltransferase
94	Lalb_Chr14g0363041	Glucose-6-phosphate 1-dehydrogenase
95	Lalb_Chr16g0386431	Putative oxidoreductase
96	Lalb_Chr10g0094631	Putative phosphate-transporting ATPase
97	Lalb_Chr22g0353111	Putative C2 domain-containing protein
98	Lalb_Chr21g0305391	Putative chromatin regulator PHD family
99	Lalb_Chr08g0244271	Putative transcription factor Homeodomain-TALE-KNOX family
100	Lalb_Chr11g0072141	Putative peroxidase
101	Lalb_Chr19g0132331	Putative annexin
102	Lalb_Chr19g0139421	Putative alkane 1-monooxygenase
103	Lalb_Chr05g0219281	Caffeoyl-CoA O-methyltransferase
104	Lalb_Chr21g0310101	Putative methionine adenosyltransferase
105	Lalb_Chr20g0114851	Putative zinc
106	Lalb_Chr03g0037311	Cyanate hydratase
107	Lalb_Chr24g0394931	Putative transcription factor bHLH family
108	Lalb_Chr22g0350951	Putative glyoxalase
109	Lalb_Chr20g0123281	Putative EamA domain-containing protein
110	Lalb_Chr02g0159921	Putative xenobiotic-transporting ATPase
111	Lalb_Chr06g0169861	Putative transcription factor C2H2 family
112	Lalb_Chr23g0271391	Putative glycolipid transfer protein
113	Lalb_Chr06g0165981	putative protein
114	Lalb_Chr14g0370751	Putative small GTPase superfamily
115	Lalb_Chr04g0255661	Putative ureide permease
116	Lalb_Chr07g0193421	Putative GDP-fucose protein O-fucosyltransferase
117	Lalb_Chr06g0169481	Putative Acid phosphatase
118	Lalb_Chr12g0203731	Putative transcription factor AP2-EREBP family
119	Lalb_Chr22g0351731	Putative hydrolase
120	Lalb_Chr05g0216651	Putative polygalacturonase
121	Lalb_Chr12g0199891	Putative peroxidase
122	Lalb_Chr01g0001021	Putative cinnamyl-alcohol dehydrogenase
123	Lalb_Chr10g0091111	Putative transaldolase
124	Lalb_Chr01g0006461	Putative transcription factor NAM family
125	Lalb_Chr20g0121331	Putative SGNH hydrolase-type esterase domain-containing protein
126	Lalb_Chr14g0366471	Putative cytokinin dehydrogenase
127	Lalb_Chr20g0117651	Putative senescence regulator S40
128	Lalb_Chr05g0213031	Putative transcription factor Homeodomain-TALE-BEL family
129	Lalb_Chr14g0374371	No_annotation
130	Lalb_Chr09g0322751	Putative transcription factor Homeodomain-TALE-BEL family
131	Lalb_Chr13g0304011	Putative adenosylmethionine decarboxylase
132	Lalb_Chr08g0240741	hypothetical protein -BLAST- PREDICTED: WAT1-related protein At1g70260 isoform X2
133	Lalb_Chr06g0168271	Putative aldehyde-lyase
134	Lalb_Chr22g0357811	Putative proton-dependent oligopeptide transporter family
135	Lalb_Chr24g0402051	Putative chitinase II
136	Lalb_Chr08g0244711	Putative protein kinase RLK-Pelle-RLCK-VIIa-2 family
137	Lalb_Chr03g0024231	Putative phosphodiesterase I
138	Lalb_Chr16g0388531	Putative transcription factor Homeodomain-TALE-BEL family
139	Lalb_Chr21g0305381	Putative xenobiotic-transporting ATPase
140	Lalb_Chr09g0322351	Putative 2
141	Lalb_Chr25g0284471	Putative cation efflux protein
142	Lalb_Chr17g0346051	Putative glutamine synthetase
143	Lalb_Chr04g0261121	hypothetical protein
144	Lalb_Chr08g0243311	Putative BURP domain-containing protein
145	Lalb_Chr23g0267571	putative protein
146	Lalb_Chr10g0101121	hypothetical protein
147	Lalb_Chr08g0240751	Putative EamA domain-containing protein
148	Lalb_Chr22g0355881	Putative transcription factor Homobox-WOX family
149	Lalb_Chr11g0064291	Putative transcription factor NAM family
150	Lalb_Chr09g0327951	Putative transcription factor C2H2 family
151	Lalb_Chr12g0201691	Putative non-specific serine
152	Lalb_Chr17g0336081	hypothetical protein
153	Lalb_Chr05g0229691	hypothetical protein
154	Lalb_Chr10g0100911	Putative (Iso)eugenol O-methyltransferase
155	Lalb_Chr20g0111231	hypothetical protein
156	Lalb_Chr20g0114171	Putative triose phosphate
157	Lalb_Chr19g0134591	Putative protein kinase RLK-Pelle-DLSV family
158	Lalb_Chr20g0121021	putative protein
159	Lalb_Chr02g0148781	hypothetical protein
160	Lalb_Chr02g0141931	Putative IQ motif
161	Lalb_Chr16g0378591	Putative F-box domain
162	Lalb_Chr23g0268491	hypothetical protein
163	Lalb_Chr19g0134651	hypothetical protein
164	Lalb_Chr17g0339321	Putative ferric-chelate reductase (NADH)
165	Lalb_Chr10g0102971	hypothetical protein -BLAST- PREDICTED: protein RESPONSE TO LOW SULFUR 3-like
166	Lalb_Chr14g0374401	Putative transcription factor bHLH family
167	Lalb_Chr14g0371521	Putative major facilitator
168	Lalb_Chr25g0283451	Putative GDP-fucose protein O-fucosyltransferase
169	Lalb_Chr04g0261861	Putative germin
170	Lalb_Chr01g0020971	Putative F-box domain
171	Lalb_Chr04g0256261	Putative protein kinase RLK-Pelle-LRR-VI-1 family
172	Lalb_Chr13g0295591	Putative UDP-glucuronosyl
173	Lalb_Chr16g0378971	Putative transcription factor bZIP family
174	Lalb_Chr02g0160291	Putative formate dehydrogenase
175	Lalb_Chr14g0370581	Putative C2 domain-containing protein
176	Lalb_Chr13g0304351	Putative oligopeptide transporter
177	Lalb_Chr10g0100801	Putative small auxin-up RNA
178	Lalb_Chr09g0329071	Putative oxidoreductase
179	Lalb_Chr13g0290881	Putative aldehyde oxygenase (deformylating)
180	Lalb_Chr21g0315471	Putative IQ motif
181	Lalb_Chr02g0158731	Cytochrome P450 85A
182	Lalb_Chr02g0157031	Putative transcription factor NAM family
183	Lalb_Chr06g0165671	putative protein
184	Lalb_Chr21g0316511	Putative protein MIZU-KUSSEI 1-like
185	Lalb_Chr04g0251851	Putative catechol O-methyltransferase
186	Lalb_Chr08g0231751	putative protein
187	Lalb_Chr11g0072131	Putative Heme oxygenase (biliverdin-producing)
188	Lalb_Chr01g0004801	Putative alcohol-forming fatty acyl-CoA reductase
189	Lalb_Chr18g0056831	1-aminocyclopropane-1-carboxylate oxidase
190	Lalb_Chr15g0083371	Putative myc-type
191	Lalb_Chr12g0210241	Putative Metallothionein
192	Lalb_Chr20g0109831	hypothetical protein
193	Lalb_Chr16g0391531	Putative 4-coumarate--CoA ligase
194	Lalb_Chr08g0231861	putative protein
195	Lalb_Chr13g0296941	Putative transaldolase
196	Lalb_Chr20g0110831	hypothetical protein -BLAST- DIS3-exonuclease-like protein
197	Lalb_Chr16g0379341	Putative expansin
198	Lalb_Chr20g0108651	Putative oxoglutarate
199	Lalb_Chr10g0092781	putative protein
200	Lalb_Chr20g0119141	Putative aminocyclopropanecarboxylate oxidase
201	Lalb_Chr13g0298081	Putative ATPase
202	Lalb_Chr13g0303081	Putative protein kinase RLK-Pelle-CrRLK1L-1 family
203	Lalb_Chr04g0257631	Putative WEB family protein
204	Lalb_Chr03g0036331	hypothetical protein
205	Lalb_Chr17g0344321	Putative transcription factor C2H2 family
206	Lalb_Chr15g0089371	Putative START-like domain
207	Lalb_Chr23g0266201	Putative LOG family protein
208	Lalb_Chr25g0281521	Putative flavonoid 3'-monooxygenase
209	Lalb_Chr09g0331621	Putative profilin
210	Lalb_Chr19g0126971	Putative C2 domain
211	Lalb_Chr09g0329221	Putative casparian strip membrane protein
212	Lalb_Chr12g0200641	Putative taurine-transporting ATPase
213	Lalb_Chr10g0099891	hypothetical protein
214	Lalb_Chr21g0307311	Putative glutathione dehydrogenase (ascorbate)
215	Lalb_Chr13g0296031	Putative trehalose-phosphatase
216	Lalb_Chr03g0032611	Putative EamA domain-containing protein
217	Lalb_Chr04g0261891	Putative germin
218	Lalb_Chr21g0315141	Putative metal-dependent hydrolase
219	Lalb_Chr03g0025061	Putative major facilitator superfamily domain-containing protein
220	Lalb_Chr13g0304231	Putative autophagy protein Atg8 ubiquitin
221	Lalb_Chr05g0211581	Putative CDP-diacylglycerol--inositol 3-phosphatidyltransferase
222	Lalb_Chr20g0108581	Putative transcription factor MYB-HB-like family
223	Lalb_Chr13g0291621	Putative carboxylesterase
224	Lalb_Chr04g0261921	Putative germin
225	Lalb_Chr08g0237351	Putative omega-hydroxypalmitate O-feruloyl transferase
226	Lalb_Chr22g0351401	Putative PLAC8 motif-containing protein
227	Lalb_Chr05g0221681	Putative purine-nucleoside phosphorylase
228	Lalb_Chr19g0127841	putative protein
229	Lalb_Chr03g0035641	Putative phosphotransferase with an alcohol group as acceptor
230	Lalb_Chr18g0056961	Putative photosystem I
231	Lalb_Chr03g0028671	microRNA MIR171_1
232	Lalb_Chr22g0357231	hypothetical protein -BLAST- PREDICTED: organic cation
233	Lalb_Chr18g0053491	Putative hydrolase
234	Lalb_Chr04g0261931	Putative germin
235	Lalb_Chr02g0158621	Putative transcription factor bZIP family
236	Lalb_Chr03g0027601	Putative major facilitator superfamily
237	Lalb_Chr10g0101851	Putative EamA domain-containing protein
238	Lalb_Chr19g0129921	Putative naringenin 8-dimethylallyltransferase
239	Lalb_Chr17g0339251	Putative ferric-chelate reductase (NADH)
240	Lalb_Chr16g0389191	Putative formamidase
241	Lalb_Chr20g0122621	Putative transcription factor C2H2 family
242	Lalb_Chr18g0053461	Putative transcription factor MYB-HB-like family
243	Lalb_Chr02g0140841	Putative non-specific protein-tyrosine kinase RLK-Pelle-RLCK-XV family
244	Lalb_Chr20g0108021	Putative multi antimicrobial extrusion protein
245	Lalb_Chr02g0141341	hypothetical protein -BLAST- PREDICTED: probable membrane-associated kinase regulator 6 isoform X2
246	Lalb_Chr05g0228221	Putative protein-disulfide reductase
247	Lalb_Chr02g0141001	Putative transcription factor MYB-HB-like family
248	Lalb_Chr04g0257331	Putative heparan-alpha-glucosaminide N-acetyltransferase
249	Lalb_Chr19g0129771	Putative methyltransferase
250	Lalb_Chr16g0390261	Putative heavy metal-associated domain
251	Lalb_Chr05g0230081	Putative formin
252	Lalb_Chr14g0374321	Putative triacylglycerol lipase
253	Lalb_Chr15g0083001	Putative asparagine synthase (glutamine-hydrolyzing)
254	Lalb_Chr08g0232211	Putative cytokinin dehydrogenase
255	Lalb_Chr08g0232221	Putative cytokinin dehydrogenase
256	Lalb_Chr08g0232161	putative protein
257	Lalb_Chr01g0005591	hypothetical protein
258	Lalb_Chr03g0035251	Putative Ccc1 family protein
259	Lalb_Chr25g0281611	hypothetical protein
260	Lalb_Chr10g0090891	Putative small auxin-up RNA
261	Lalb_Chr10g0090961	Putative small auxin-up RNA
262	Lalb_Chr08g0240731	Putative glycolipid transfer protein
263	Lalb_Chr19g0125161	hypothetical protein -BLAST- legume-specific protein
264	Lalb_Chr07g0183271	Malate synthase
265	Lalb_Chr19g0127421	Putative transcription factor C2H2 family
266	Lalb_Chr08g0238271	No_annotation
267	Lalb_Chr02g0160061	hypothetical protein
268	Lalb_Chr19g0136231	Putative The fantastic four family protein
269	Lalb_Chr01g0004841	Putative transcription factor bZIP family
270	Lalb_Chr02g0149151	Putative protein kinase CAMK-CDPK family
271	Lalb_Chr03g0029741	Putative small GTPase superfamily
272	Lalb_Chr05g0218951	Putative flavanone 3-dioxygenase
273	Lalb_Chr20g0119281	hypothetical protein -BLAST- PREDICTED: fruit protein pKIWI501-like
274	Lalb_Chr13g0290931	Putative oxoglutarate
275	Lalb_Chr10g0090921	Putative small auxin-up RNA
276	Lalb_Chr15g0089361	hypothetical protein
277	Lalb_Chr19g0129711	Putative protein kinase RLK-Pelle-SD-2b family
278	Lalb_Chr09g0327511	Putative carboxypeptidase D
279	Lalb_Chr25g0287251	Putative protein O-GlcNAc transferase
280	Lalb_Chr13g0303601	Putative F-box domain-containing protein
281	Lalb_Chr14g0369651	Putative EamA domain-containing protein
282	Lalb_Chr04g0263011	hypothetical protein -BLAST- PREDICTED: protein CHUP1
283	Lalb_Chr11g0075431	hypothetical protein -BLAST- PREDICTED: WEB family protein At3g02930
284	Lalb_Chr13g0302371	hypothetical protein
285	Lalb_Chr13g0291001	Putative Acid phosphatase
286	Lalb_Chr23g0277841	Putative vinorine synthase
287	Lalb_Chr07g0182361	Putative aminoacyltransferase
288	Lalb_Chr19g0138501	putative protein
289	Lalb_Chr23g0273621	No_annotation
290	Lalb_Chr19g0123961	putative protein
291	Lalb_Chr05g0227451	Putative flagellar calcium-binding protein calflagin
292	Lalb_Chr20g0117961	Putative Acid phosphatase
293	Lalb_Chr21g0308701	Putative phosphoric monoester hydrolase
294	Lalb_Chr04g0249351	Putative Cystatin domain-containing protein
295	Lalb_Chr02g0148751	hypothetical protein
296	Lalb_Chr02g0150921	Putative chromatin regulator PHD family
297	Lalb_Chr03g0030701	Putative oxidoreductase
298	Lalb_Chr10g0090991	Putative small auxin-up RNA
299	Lalb_Chr23g0271401	putative protein
300	Lalb_Chr06g0171251	Putative glutathione transferase
301	Lalb_Chr05g0212681	hypothetical protein
302	Lalb_Chr14g0366561	Putative anthocyanin 6''-O-malonyltransferase
303	Lalb_Chr07g0187211	Putative vinorine synthase
304	Lalb_Chr05g0214421	Putative matrilysin
305	Lalb_Chr19g0140211	Putative alpha-farnesene synthase
306	Lalb_Chr19g0135241	Putative protein kinase RLK-Pelle-L-LEC family
307	Lalb_Chr21g0312411	Putative transcription factor C2H2 family
308	Lalb_Chr02g0147661	Putative peptidase C15
309	Lalb_Chr02g0157431	hypothetical protein
310	Lalb_Chr20g0116501	hypothetical protein -BLAST- PREDICTED: early nodulin-like protein 2 isoform X4
311	Lalb_Chr12g0198421	Putative sterile alpha motif
312	Lalb_Chr23g0266791	Putative cytochrome P450
313	Lalb_Chr01g0022721	hypothetical protein -BLAST- PREDICTED: loricrin-like isoform X2
314	Lalb_Chr17g0342931	Putative S-adenosyl-L-methionine-dependent methyltransferase
315	Lalb_Chr01g0016191	hypothetical protein
316	Lalb_Chr06g0169421	Putative transcription factor C2H2 family
317	Lalb_Chr21g0305331	Putative protein kinase RLK-Pelle-SD-2b family
318	Lalb_Chr04g0262701	hypothetical protein
319	Lalb_Chr22g0351521	putative protein
320	Lalb_Chr23g0278381	Putative DnaJ domain-containing protein
321	Lalb_Chr25g0284431	Putative zinc
322	Lalb_Chr07g0193861	Putative rhomboid protease
323	Lalb_Chr10g0106541	Putative glutathione transferase
324	Lalb_Chr22g0359281	Putative short-chain dehydrogenase
325	Lalb_Chr25g0278641	hypothetical protein
326	Lalb_Chr07g0176911	Putative rossmann-like alpha
327	Lalb_Chr02g0151861	hypothetical protein -BLAST- Protein IDA
328	Lalb_Chr22g0355661	hypothetical protein
329	Lalb_Chr09g0325451	Putative xyloglucan:xyloglucosyl transferase
330	Lalb_Chr25g0280561	hypothetical protein
331	Lalb_Chr07g0188011	hypothetical protein
332	Lalb_Chr17g0344311	hypothetical protein
333	Lalb_Chr17g0336431	Putative exostosin
334	Lalb_Chr21g0304651	Putative RNA-directed DNA polymerase
335	Lalb_Chr08g0241021	Putative EF-hand domain pair protein
336	Lalb_Chr01g0007941	Putative annexin
337	Lalb_Chr08g0242041	Putative major facilitator
338	Lalb_Chr19g0129721	Putative protein kinase RLK-Pelle-SD-2b family
339	Lalb_Chr19g0125251	Putative pyridoxal phosphatase
340	Lalb_Chr18g0053111	Putative transcription factor C2H2 family
341	Lalb_Chr15g0078491	Putative 2-acylglycerol O-acyltransferase
342	Lalb_Chr02g0149651	Putative aluminum-activated malate transporter
343	Lalb_Chr20g0123181	Putative peroxidase
344	Lalb_Chr01g0022741	hypothetical protein -BLAST- PREDICTED: loricrin-like isoform X2
345	Lalb_Chr18g0050651	Putative aminoacyltransferase
346	Lalb_Chr04g0261941	Putative germin
347	Lalb_Chr03g0031361	Putative proteinase inhibitor I3
348	Lalb_Chr20g0117931	Putative Acid phosphatase
349	Lalb_Chr02g0144101	Putative transcription factor C2H2 family
350	Lalb_Chr20g0117941	Putative Acid phosphatase
351	Lalb_Chr23g0271221	Putative proton-dependent oligopeptide transporter family
352	Lalb_Chr07g0185361	Putative ANTH domain-containing protein
353	Lalb_Chr10g0107551	hypothetical protein -BLAST- PREDICTED: BTB
354	Lalb_Chr07g0180871	Putative cytokinin dehydrogenase
355	Lalb_Chr18g0046171	Putative ATP citrate synthase
356	Lalb_Chr24g0394061	Putative zinc
357	Lalb_Chr08g0235591	Putative protein kinase RLK-Pelle-WAK family
358	Lalb_Chr08g0234751	hypothetical protein -BLAST- PREDICTED: phospholipase D alpha 1-like
359	Lalb_Chr11g0074711	hypothetical protein
360	Lalb_Chr20g0117991	Putative Acid phosphatase
361	Lalb_Chr05g0213201	Putative peroxidase
362	Lalb_Chr02g0142181	Putative major intrinsic protein
363	Lalb_Chr11g0062291	hypothetical protein
364	Lalb_Chr21g0317111	Putative transcription factor NAM family
365	Lalb_Chr11g0064181	Putative sarcosine oxidase
366	Lalb_Chr05g0224511	Putative heavy metal-associated domain
367	Lalb_Chr11g0068691	Putative beta-galactosidase
368	Lalb_Chr06g0168181	Putative perakine reductase
369	Lalb_Chr18g0055541	Putative cytochrome P450
370	Lalb_Chr20g0117951	Putative Acid phosphatase
371	Lalb_Chr17g0338521	Putative deacetoxyvindoline 4-hydroxylase
372	Lalb_Chr18g0052421	hypothetical protein
373	Lalb_Chr02g0142171	Putative major intrinsic protein
374	Lalb_Chr01g0000651	hypothetical protein
375	Lalb_Chr19g0138801	Putative cellular retinaldehyde binding
376	Lalb_Chr22g0354181	putative protein
377	Lalb_Chr01g0005281	Putative ankyrin repeat-containing domain
378	Lalb_Chr24g0401831	Putative zinc
379	Lalb_Chr07g0194451	Putative LysM domain-containing protein
380	Lalb_Chr03g0027091	Putative transcription factor AS2-LOB family
381	Lalb_Chr04g0262721	hypothetical protein
382	Lalb_Chr05g0213211	Putative peroxidase
383	Lalb_Chr19g0134341	Putative transcription factor NAM family
384	Lalb_Chr17g0345501	hypothetical protein
385	Lalb_Chr10g0100821	Putative ATP-synthase-associated protein
386	Lalb_Chr19g0139181	Putative ADF
387	Lalb_Chr15g0076571	Putative caffeate O-methyltransferase
388	Lalb_Chr16g0378521	Putative transcription factor HSF-type-DNA-binding family
389	Lalb_Chr21g0315491	No_annotation
390	Lalb_Chr11g0066421	Putative stearoyl-[acyl-carrier-protein] 9-desaturase
391	Lalb_Chr01g0022701	hypothetical protein -BLAST- legume-specific protein
392	Lalb_Chr09g0328731	Putative major facilitator
393	Lalb_Chr03g0037071	hypothetical protein
394	Lalb_Chr04g0261771	hypothetical protein -BLAST- Nucleotide-sugar transporter
395	Lalb_Chr11g0073391	Putative major facilitator
396	Lalb_Chr14g0375781	Putative multi antimicrobial extrusion protein
397	Lalb_Chr25g0286961	Putative transcription factor bHLH family
398	Lalb_Chr03g0029301	Putative transcription factor AP2-EREBP family
399	Lalb_Chr04g0251871	Putative catechol O-methyltransferase
400	Lalb_Chr08g0245581	Putative Ccc1 family protein
401	Lalb_Chr18g0053761	Putative WD40
402	Lalb_Chr12g0199341	putative protein
403	Lalb_Chr21g0306501	Putative aluminum-activated malate transporter
404	Lalb_Chr05g0222361	Putative CALMODULIN-BINDING PROTEIN60
405	Lalb_Chr23g0269341	Putative transcription factor NAM family
406	Lalb_Chr12g0198341	Putative polyketide cyclase
407	Lalb_Chr11g0063421	Putative WD40
408	Lalb_Chr01g0016941	Putative CBS domain-containing protein
409	Lalb_Chr14g0374421	hypothetical protein -BLAST- PREDICTED: transcription factor FER-LIKE IRON DEFICIENCY-INDUCED TRANSCRIPTION FACTOR
410	Lalb_Chr03g0033111	hypothetical protein -BLAST- PREDICTED: cell division control protein 45 homolog isoform X1
411	Lalb_Chr17g0339341	Putative ferric-chelate reductase (NADH)
412	Lalb_Chr04g0258711	Putative protein kinase RLK-Pelle-LRR-XII-1 family
413	Lalb_Chr10g0091391	Putative wall-associated receptor kinase
414	Lalb_Chr09g0329471	Putative leucine-rich repeat domain
415	Lalb_Chr18g0045331	Putative C2 domain
416	Lalb_Chr19g0138541	Putative 4-hydroxy-3-methylbut-2-enyl diphosphate reductase
417	Lalb_Chr16g0381541	Putative cinnamyl-alcohol dehydrogenase
418	Lalb_Chr25g0287271	Putative trans-zeatin O-beta-D-glucosyltransferase
419	Lalb_Chr06g0161111	Putative transcription factor MYB-HB-like family
420	Lalb_Chr19g0138291	Putative beta-glucosidase
421	Lalb_Chr16g0379251	Putative expansin
422	Lalb_Chr04g0261571	Putative IQ motif
423	Lalb_Chr03g0030691	Putative cupredoxin
424	Lalb_Chr04g0256251	Putative polygalacturonase
425	Lalb_Chr23g0276941	Putative flavanone 3-dioxygenase
426	Lalb_Chr01g0020211	hypothetical protein -BLAST- PREDICTED: pheromone-processing carboxypeptidase KEX1-like
427	Lalb_Chr06g0176561	Putative xenobiotic-transporting ATPase
428	Lalb_Chr18g0045001	Putative IQ motif
429	Lalb_Chr21g0307801	Putative The fantastic four family protein
430	Lalb_Chr05g0214311	hypothetical protein -BLAST- PREDICTED: RING-H2 finger protein ATL22-like
431	Lalb_Chr10g0090881	Putative protein kinase RLK-Pelle-RLCK-VIIa-1 family
432	Lalb_Chr06g0176491	hypothetical protein
433	Lalb_Chr15g0085481	Putative Late embryogenesis abundant protein
434	Lalb_Chr06g0164241	hypothetical protein -BLAST- PREDICTED: zinc finger protein ZAT11-like
435	Lalb_Chr09g0320491	putative protein
436	Lalb_Chr10g0094911	Putative nicotinamidase
437	Lalb_Chr03g0039921	Putative chromatin regulator PHD family
438	Lalb_Chr20g0108211	putative protein
439	Lalb_Chr25g0279401	hypothetical protein
440	Lalb_Chr18g0057021	Putative solute carrier family 13
441	Lalb_Chr03g0029511	putative protein
442	Lalb_Chr10g0106601	Putative nepenthesin
443	Lalb_Chr20g0121281	Putative sinapine esterase
444	Lalb_Chr06g0167931	Putative cysteine synthase
445	Lalb_Chr15g0086151	Putative protein kinase CAMK-CAMKL-CHK1 family
446	Lalb_Chr22g0353251	Putative WD40
447	Lalb_Chr20g0112731	Putative senescence regulator S40
448	Lalb_Chr25g0285381	putative protein
449	Lalb_Chr03g0041631	hypothetical protein
450	Lalb_Chr08g0230771	Putative HSP20-like chaperone
451	Lalb_Chr06g0176511	Putative alpha-L-fucosidase
452	Lalb_Chr08g0234721	Putative phospholipase D
453	Lalb_Chr11g0073331	Putative carboxylesterase
454	Lalb_Chr20g0121861	Putative protein kinase RLK-Pelle-L-LEC family
455	Lalb_Chr18g0046741	Putative E3 ubiquitin-protein ligase MARCH
456	Lalb_Chr19g0140201	Putative alpha-farnesene synthase
457	Lalb_Chr05g0225611	Putative nitrate-transporting ATPase
458	Lalb_Chr06g0163971	Putative GRAM domain
459	Lalb_Chr05g0214331	Putative acyl-CoA oxidase
460	Lalb_Chr23g0278081	Putative Heat shock protein DnaJ
461	Lalb_Chr15g0087681	Putative petal formation-expressed
462	Lalb_Chr09g0327661	putative protein
463	Lalb_Chr05g0216951	Putative potassium transporter
464	Lalb_Chr01g0015881	Putative oxoglutarate
465	Lalb_Chr02g0145381	Putative bilirubin oxidase
466	Lalb_Chr23g0273431	Putative transferase
467	Lalb_Chr01g0000021	Putative transcription factor MADS-MIKC family
468	Lalb_Chr23g0269231	Putative protein-disulfide reductase
469	Lalb_Chr02g0158921	Putative carboxypeptidase D
470	Lalb_Chr08g0238981	No_annotation
471	Lalb_Chr20g0116991	No_annotation
472	Lalb_Chr18g0059031	Protein LlR18A
473	Lalb_Chr05g0223191	Putative transcription factor C2H2 family
474	Lalb_Chr05g0218731	hypothetical protein
475	Lalb_Chr07g0193621	Putative oxidoreductase
476	Lalb_Chr09g0329321	hypothetical protein -BLAST- PREDICTED: protein PHYTOCHROME KINASE SUBSTRATE 1-like isoform X1
477	Lalb_Chr18g0052361	Naringenin 8-dimethylallyltransferase 2
478	Lalb_Chr22g0360511	Putative mitochondrial pyruvate carrier
479	Lalb_Chr14g0368171	hypothetical protein
480	Lalb_Chr14g0375851	Putative transcription factor WRKY family
481	Lalb_Chr19g0137611	Putative exocyst complex component Exo70
482	Lalb_Chr14g0367331	hypothetical protein -BLAST- CLAVATA3
483	Lalb_Chr23g0269371	hypothetical protein
484	Lalb_Chr18g0059001	Putative START-like domain
485	Lalb_Chr05g0218751	Putative carboxylic ester hydrolase
486	Lalb_Chr12g0209111	Putative LysM domain-containing protein
487	Lalb_Chr13g0297321	Putative WRC domain
488	Lalb_Chr02g0149181	Putative deacetoxyvindoline 4-hydroxylase
489	Lalb_Chr25g0278771	Putative DnaJ domain-containing protein
490	Lalb_Chr11g0065901	hypothetical protein
491	Lalb_Chr17g0346751	hypothetical protein
492	Lalb_Chr09g0322201	hypothetical protein
493	Lalb_Chr21g0308291	hypothetical protein
494	Lalb_Chr13g0303861	CASP-like protein 1D2
495	Lalb_Chr17g0342071	hypothetical protein
496	Lalb_Chr22g0361271	hypothetical protein -BLAST- flowering promoting factor
497	Lalb_Chr07g0181731	No_annotation
498	Lalb_Chr24g0399741	putative protein
499	Lalb_Chr07g0182301	hypothetical protein
500	Lalb_Chr01g0019331	hypothetical protein -BLAST- PREDICTED: glycine-rich protein 5
501	Lalb_Chr23g0266031	Putative protein-disulfide reductase
502	Lalb_Chr07g0187231	Putative salutaridinol 7-O-acetyltransferase
503	Lalb_Chr20g0112151	hypothetical protein
504	Lalb_Chr02g0143041	hypothetical protein -BLAST- PREDICTED: phosphopantothenoylcysteine decarboxylase subunit VHS3
505	Lalb_Chr05g0220181	hypothetical protein
506	Lalb_Chr20g0120911	Putative glucan endo-1
507	Lalb_Chr14g0362231	hypothetical protein -BLAST- flowering promoting factor
508	Lalb_Chr17g0339861	Putative oxidoreductase
509	Lalb_Chr17g0340881	Putative transcription factor NAM family
510	Lalb_Chr02g0151261	Putative geraniol 8-hydroxylase
511	Lalb_Chr07g0186801	Putative DnaJ domain-containing protein
512	Lalb_Chr02g0156671	Putative glycerophosphodiester phosphodiesterase
513	Lalb_Chr12g0198801	Putative carboxypeptidase D
514	Lalb_Chr21g0317401	Putative nicotianamine synthase
515	Lalb_Chr04g0262691	hypothetical protein
516	Lalb_Chr14g0363471	Putative peroxidase
517	Lalb_Chr01g0007091	hypothetical protein
518	Lalb_Chr03g0034921	Putative heavy metal-associated domain
519	Lalb_Chr21g0312251	Putative proteinase inhibitor I13
520	Lalb_Chr20g0113081	Putative exocyst complex component Exo70
521	Lalb_Chr10g0106301	Putative transcription factor STY-LRP1 family
522	Lalb_Chr09g0333321	Putative tubby-like domain-containing protein
523	Lalb_Chr21g0307361	Putative F-box domain
524	Lalb_Chr24g0402021	Putative transcription factor WRKY family
525	Lalb_Chr22g0358631	Putative choline transporter
526	Lalb_Chr16g0381581	Putative 1-deoxy-D-xylulose-5-phosphate synthase
527	Lalb_Chr20g0116521	Putative cucumisin
528	Lalb_Chr02g0157111	Putative glutamate dehydrogenase
529	Lalb_Chr21g0314851	Putative senescence regulator S40
530	Lalb_Chr16g0390651	Putative aldehyde dehydrogenase (NAD(P)(+))
531	Lalb_Chr01g0006331	hypothetical protein -BLAST- Basic helix-loop-helix DNA-binding superfamily protein
532	Lalb_Chr01g0015891	Putative transcription factor NAM family
533	Lalb_Chr05g0223301	hypothetical protein
534	Lalb_Chr25g0282821	Putative transcription factor
535	Lalb_Chr23g0266751	Putative hydroperoxide dehydratase
536	Lalb_Chr01g0007931	Putative annexin
537	Lalb_Chr15g0081141	hypothetical protein
538	Lalb_Chr24g0399991	Putative glutaredoxin-like
539	Lalb_Chr14g0366431	hypothetical protein
540	Lalb_Chr24g0398941	Putative major facilitator
541	Lalb_Chr25g0283311	hypothetical protein
542	Lalb_Chr04g0254301	Putative flavonoid 3'-monooxygenase
543	Lalb_Chr12g0200241	Putative rmlC-like jelly roll protein
544	Lalb_Chr12g0197801	Putative early nodulin 93 ENOD93 protein
545	Lalb_Chr19g0133691	Putative proteinase inhibitor I3
546	Lalb_Chr03g0043301	Putative calcium
547	Lalb_Chr16g0385781	Putative ribonuclease T(2)
548	Lalb_Chr12g0202631	hypothetical protein
549	Lalb_Chr20g0117681	hypothetical protein
550	Lalb_Chr02g0156811	Putative mitochondrial carrier domain-containing protein
551	Lalb_Chr24g0395561	Putative glyoxalase
552	Lalb_Chr18g0056881	Putative protein kinase TKL-Pl-4 family
553	Lalb_Chr07g0179681	Putative glycoside hydrolase family 18
554	Lalb_Chr18g0058181	Putative protein kinase RLK-Pelle-WAK family
555	Lalb_Chr18g0058991	Putative protein kinase RLK-Pelle-DLSV family
556	Lalb_Chr22g0352501	hypothetical protein
557	Lalb_Chr17g0348501	Putative transcription factor C2H2 family
558	Lalb_Chr02g0147061	Putative transferase
559	Lalb_Chr16g0390861	Putative S-adenosyl-L-methionine-dependent methyltransferase
560	Lalb_Chr21g0317411	Putative nicotianamine synthase
561	Lalb_Chr15g0087381	Putative nepenthesin
562	Lalb_Chr00c34g0408551	putative protein
563	Lalb_Chr07g0187401	Putative F-box domain
564	Lalb_Chr02g0156441	Putative F-box domain-containing protein
565	Lalb_Chr04g0257621	Putative bifunctional inhibitor
566	Lalb_Chr11g0068701	Putative beta-galactosidase
567	Lalb_Chr20g0123101	Putative DnaJ domain-containing protein
568	Lalb_Chr17g0346811	Putative oxidoreductase
569	Lalb_Chr15g0089441	Putative phospholipase A(1)
570	Lalb_Chr01g0001911	Putative transcription factor C2H2 family
571	Lalb_Chr09g0329251	Putative guanylate cyclase activating protein
572	Lalb_Chr02g0151801	hypothetical protein
573	Lalb_Chr11g0072201	Putative cupredoxin
574	Lalb_Chr13g0297531	Putative costunolide synthase
575	Lalb_Chr12g0203231	putative protein
576	Lalb_Chr20g0109921	Putative transcription factor NAM family
577	Lalb_Chr20g0121271	hypothetical protein -BLAST- adenylate-forming reductase 03009
578	Lalb_Chr09g0330261	Putative aminoacyltransferase
579	Lalb_Chr21g0312271	Putative proteinase inhibitor I13
580	Lalb_Chr22g0353441	hypothetical protein
581	Lalb_Chr19g0135531	putative protein
582	Lalb_Chr21g0304641	Putative 5'-nucleotidase
583	Lalb_Chr19g0134351	hypothetical protein
584	Lalb_Chr08g0233461	No_annotation

## Sheet: genes_proflie_6
	Gene list of profile 6			GO enrichment
	Genes	description		ID	Description	GeneRatio	BgRatio	pvalue	p.adjust	qvalue	Count	geneID
1	Lalb_Chr04g0252691	Putative histidine phosphatase superfamily		GO:0009060	aerobic respiration	10/1260	22/23493	6.79749e-08	5.30204e-05	4.86557e-05	10	Lalb_Chr09g0329381/Lalb_Chr23g0268801/Lalb_Chr20g0111721/Lalb_Chr16g0385901/Lalb_Chr04g0261641/Lalb_Chr24g0395631/Lalb_Chr08g0243901/Lalb_Chr05g0220461/Lalb_Chr14g0373651/Lalb_Chr09g0330921
2	Lalb_Chr18g0057561	Putative transcription factor MYB-HB-like family		GO:0006119	oxidative phosphorylation	10/1260	34/23493	7.63473e-06	0.00297754	0.00273243	10	Lalb_Chr09g0329381/Lalb_Chr16g0385901/Lalb_Chr24g0395631/Lalb_Chr24g0401001/Lalb_Chr05g0220461/Lalb_Chr14g0373651/Lalb_Chr03g0037281/Lalb_Chr14g0364111/Lalb_Chr16g0377871/Lalb_Chr06g0173841
3	Lalb_Chr24g0393901	Putative ATP synthase		GO:0006641	triglyceride metabolic process	6/1260	12/23493	1.64287e-05	0.00427146	0.00391983	6	Lalb_Chr07g0193191/Lalb_Chr12g0208751/Lalb_Chr01g0012271/Lalb_Chr04g0262301/Lalb_Chr19g0135211/Lalb_Chr25g0279091
4	Lalb_Chr21g0309501	putative protein		GO:0051156	glucose 6-phosphate metabolic process	7/1260	18/23493	2.36821e-05	0.00461802	0.00423786	7	Lalb_Chr05g0223251/Lalb_Chr11g0065091/Lalb_Chr08g0242431/Lalb_Chr16g0388191/Lalb_Chr06g0176621/Lalb_Chr20g0119931/Lalb_Chr24g0397241
5	Lalb_Chr08g0243411	Putative transcription factor bZIP family		GO:0006091	generation of precursor metabolites and energy	13/1260	65/23493	3.45178e-05	0.00538478	0.0049415	13	Lalb_Chr11g0064391/Lalb_Chr22g0358491/Lalb_Chr13g0300581/Lalb_Chr14g0368801/Lalb_Chr16g0385131/Lalb_Chr24g0399241/Lalb_Chr25g0280931/Lalb_Chr11g0064401/Lalb_Chr05g0229951/Lalb_Chr02g0152061/Lalb_Chr12g0202671/Lalb_Chr00c04g0404511/Lalb_Chr19g0129761
6	Lalb_Chr02g0143241	Putative universal stress protein A		GO:0045333	cellular respiration	6/1260	14/23493	4.86481e-05	0.00632425	0.00580363	6	Lalb_Chr02g0143811/Lalb_Chr24g0401001/Lalb_Chr14g0364111/Lalb_Chr14g0363121/Lalb_Chr06g0173841/Lalb_Chr02g0157871
7	Lalb_Chr21g0319241	Putative NADH:ubiquinone reductase (H(+)-translocating)		GO:0019318	hexose metabolic process	6/1260	15/23493	7.73991e-05	0.00766488	0.0070339	6	Lalb_Chr05g0223251/Lalb_Chr16g0388191/Lalb_Chr20g0119931/Lalb_Chr24g0397241/Lalb_Chr24g0398161/Lalb_Chr14g0370601
8	Lalb_Chr22g0349771	Putative ATP synthase		GO:0009651	response to salt stress	44/1260	448/23493	8.53303e-05	0.00766488	0.0070339	44	Lalb_Chr03g0027631/Lalb_Chr07g0183511/Lalb_Chr02g0152771/Lalb_Chr05g0214941/Lalb_Chr11g0069951/Lalb_Chr08g0231141/Lalb_Chr04g0258281/Lalb_Chr07g0191211/Lalb_Chr22g0355651/Lalb_Chr02g0160251/Lalb_Chr11g0065991/Lalb_Chr10g0101551/Lalb_Chr13g0297101/Lalb_Chr10g0104891/Lalb_Chr17g0348471/Lalb_Chr18g0054331/Lalb_Chr07g0181661/Lalb_Chr04g0250981/Lalb_Chr17g0335621/Lalb_Chr21g0310011/Lalb_Chr04g0261011/…
9	Lalb_Chr01g0004861	Putative ferredoxin [2Fe-2S]		GO:0045926	negative regulation of growth	5/1260	10/23493	8.84409e-05	0.00766488	0.0070339	5	Lalb_Chr15g0077521/Lalb_Chr13g0303591/Lalb_Chr15g0089401/Lalb_Chr06g0167601/Lalb_Chr04g0260681
10	Lalb_Chr02g0153111	Putative oxidoreductase		GO:0022900	electron transport chain	36/1260	343/23493	9.84725e-05	0.00768086	0.00704856	36	Lalb_Chr01g0004861/Lalb_Chr08g0242161/Lalb_Chr09g0329381/Lalb_Chr16g0385901/Lalb_Chr19g0126461/Lalb_Chr24g0395631/Lalb_Chr12g0195891/Lalb_Chr24g0401001/Lalb_Chr03g0041311/Lalb_Chr05g0220461/Lalb_Chr14g0373651/Lalb_Chr05g0213731/Lalb_Chr10g0103971/Lalb_Chr05g0211271/Lalb_Chr03g0038351/Lalb_Chr09g0323641/Lalb_Chr14g0364111/Lalb_Chr14g0363121/Lalb_Chr16g0377871/Lalb_Chr01g0013211/Lalb_Chr06g0173841/…
11	Lalb_Chr02g0146611	Putative polygalacturonate 4-alpha-galacturonosyltransferase		GO:0042542	response to hydrogen peroxide	12/1260	65/23493	0.000154231	0.0109364	0.0100361	12	Lalb_Chr22g0358491/Lalb_Chr07g0191211/Lalb_Chr18g0045281/Lalb_Chr10g0104891/Lalb_Chr07g0183171/Lalb_Chr16g0378821/Lalb_Chr15g0087491/Lalb_Chr10g0101231/Lalb_Chr24g0398051/Lalb_Chr07g0180701/Lalb_Chr10g0099791/Lalb_Chr23g0272261
12	Lalb_Chr05g0216361	Putative protein-tyrosine-phosphatase		GO:0006099	tricarboxylic acid cycle	13/1260	77/23493	0.000212645	0.0138219	0.0126841	13	Lalb_Chr23g0273091/Lalb_Chr21g0312041/Lalb_Chr10g0104131/Lalb_Chr16g0377871/Lalb_Chr04g0248661/Lalb_Chr21g0309351/Lalb_Chr16g0377381/Lalb_Chr17g0336221/Lalb_Chr13g0303211/Lalb_Chr10g0107071/Lalb_Chr25g0283641/Lalb_Chr06g0171661/Lalb_Chr10g0106821
13	Lalb_Chr03g0027631	Putative lactoylglutathione lyase		GO:0006754	ATP biosynthetic process	14/1260	92/23493	0.000378094	0.0226856	0.0208181	14	Lalb_Chr24g0393901/Lalb_Chr22g0349771/Lalb_Chr24g0395631/Lalb_Chr12g0210361/Lalb_Chr11g0073961/Lalb_Chr02g0141911/Lalb_Chr21g0305931/Lalb_Chr14g0373651/Lalb_Chr19g0139031/Lalb_Chr12g0210371/Lalb_Chr09g0331801/Lalb_Chr08g0232821/Lalb_Chr03g0025281/Lalb_Chr25g0278611
14	Lalb_Chr08g0242161	Putative cytochrome-c oxidase		GO:0030007	cellular potassium ion homeostasis	5/1260	14/23493	0.000586533	0.0326782	0.0299881	5	Lalb_Chr02g0152771/Lalb_Chr10g0100561/Lalb_Chr23g0271591/Lalb_Chr17g0348921/Lalb_Chr05g0224041
15	Lalb_Chr19g0130411	Putative adenosinetriphosphatase		GO:1902600	proton transmembrane transport	25/1260	231/23493	0.00068949	0.0358535	0.032902	25	Lalb_Chr08g0242161/Lalb_Chr09g0329381/Lalb_Chr16g0385901/Lalb_Chr20g0122811/Lalb_Chr13g0300581/Lalb_Chr02g0156171/Lalb_Chr24g0395631/Lalb_Chr01g0000921/Lalb_Chr05g0220461/Lalb_Chr14g0373651/Lalb_Chr12g0209211/Lalb_Chr06g0171511/Lalb_Chr06g0171151/Lalb_Chr01g0013031/Lalb_Chr20g0113061/Lalb_Chr14g0363981/Lalb_Chr20g0122801/Lalb_Chr10g0101611/Lalb_Chr21g0318931/Lalb_Chr10g0101621/Lalb_Chr07g0193371/…
16	Lalb_Chr23g0276901	Putative SGNH hydrolase-type esterase domain-containing protein		GO:0006096	glycolytic process	14/1260	101/23493	0.000984365	0.0479878	0.0440374	14	Lalb_Chr05g0223251/Lalb_Chr11g0065091/Lalb_Chr20g0112181/Lalb_Chr18g0060371/Lalb_Chr08g0242431/Lalb_Chr23g0273521/Lalb_Chr20g0112241/Lalb_Chr13g0290291/Lalb_Chr16g0388191/Lalb_Chr25g0288631/Lalb_Chr20g0119931/Lalb_Chr24g0397241/Lalb_Chr01g0018351/Lalb_Chr05g0214031
17	Lalb_Chr11g0064391	Aspartate aminotransferase 1
18	Lalb_Chr05g0225721	NADH dehydrogenase [ubiquinone] 1 beta subcomplex subunit 8
19	Lalb_Chr12g0208861	Putative N-acetylneuraminate 7-O(or 9-O)-acetyltransferase
20	Lalb_Chr23g0273091	Putative succinate dehydrogenase (quinone)
21	Lalb_Chr02g0148641	Putative cysteine synthase
22	Lalb_Chr07g0186511	Putative mitochondrial carrier domain-containing protein
23	Lalb_Chr05g0216351	Putative GDP-fucose protein O-fucosyltransferase
24	Lalb_Chr07g0183881	No_annotation
25	Lalb_Chr20g0109981	hypothetical protein
26	Lalb_Chr05g0229021	Putative EF-hand domain pair protein
27	Lalb_Chr13g0295961	Putative small GTPase superfamily
28	Lalb_Chr22g0354771	putative protein
29	Lalb_Chr01g0005411	hypothetical protein
30	Lalb_Chr03g0028841	Putative eukaryotic translation initiation factor SUI1
31	Lalb_Chr09g0329381	Putative cytochrome-c oxidase
32	Lalb_Chr16g0379061	Putative sulfurtransferase
33	Lalb_Chr22g0358491	Putative ferroxidase
34	Lalb_Chr20g0118881	Putative pyridoxal phosphate homeostasis protein
35	Lalb_Chr15g0088451	Putative transcription factor MYB-HB-like family
36	Lalb_Chr23g0268801	Putative cytochrome b-c1 complex subunit 7
37	Lalb_Chr20g0111721	Putative cytochrome b-c1 complex subunit 9
38	Lalb_Chr12g0209921	Putative thioredoxin-like
39	Lalb_Chr19g0126301	Putative Acyl carrier protein (ACP)
40	Lalb_Chr01g0010501	hypothetical protein
41	Lalb_Chr20g0119171	Putative mitochondrial pyruvate carrier
42	Lalb_Chr01g0020891	Putative oxidoreductase
43	Lalb_Chr15g0076341	hypothetical protein -BLAST- fiber
44	Lalb_Chr15g0076611	Putative transcription factor B3-Domain family
45	Lalb_Chr15g0078991	Putative oxidoreductase
46	Lalb_Chr19g0133301	Putative deacetoxyvindoline 4-hydroxylase
47	Lalb_Chr22g0350541	Putative SKP1
48	Lalb_Chr07g0194931	Putative NDUFAF3
49	Lalb_Chr19g0138811	Putative transcription factor bZIP family
50	Lalb_Chr19g0136701	hypothetical protein -BLAST- cytochrome-c oxidase
51	Lalb_Chr21g0304661	Putative 5'-nucleotidase
52	Lalb_Chr06g0161821	hypothetical protein
53	Lalb_Chr19g0127461	hypothetical protein
54	Lalb_Chr07g0189681	putative protein
55	Lalb_Chr24g0396221	Putative peptidase M20
56	Lalb_Chr24g0397761	Putative complex I subunit NDUFS6 protein
57	Lalb_Chr03g0036521	hypothetical protein
58	Lalb_Chr21g0312041	Malate dehydrogenase
59	Lalb_Chr19g0129031	hypothetical protein
60	Lalb_Chr07g0189691	Putative PPC domain-containing protein
61	Lalb_Chr06g0163531	Putative UDP-glucuronate decarboxylase
62	Lalb_Chr16g0385901	Putative cytochrome-c oxidase
63	Lalb_Chr19g0126461	Putative cytochrome c
64	Lalb_Chr07g0188151	Putative NADH:ubiquinone reductase (H(+)-translocating)
65	Lalb_Chr20g0122811	Putative H(+)-transporting two-sector ATPase
66	Lalb_Chr13g0294841	Putative glycine hydroxymethyltransferase
67	Lalb_Chr01g0004881	Putative NADH:ubiquinone reductase (H(+)-translocating)
68	Lalb_Chr14g0371241	Putative aluminum-activated malate transporter
69	Lalb_Chr10g0097631	Putative transcription factor MADS-MIKC family
70	Lalb_Chr13g0300581	Putative cytochrome-c oxidase
71	Lalb_Chr19g0129971	Putative NADH:ubiquinone reductase (H(+)-translocating)
72	Lalb_Chr05g0223251	Putative hexokinase
73	Lalb_Chr05g0211651	Putative glucose-6-phosphate 1-epimerase
74	Lalb_Chr07g0188041	Putative proton-dependent oligopeptide transporter family
75	Lalb_Chr14g0368801	Putative succinate dehydrogenase (quinone)
76	Lalb_Chr11g0063621	hypothetical protein -BLAST- PREDICTED: putative protein TPRXL isoform X1
77	Lalb_Chr22g0358511	hypothetical protein
78	Lalb_Chr02g0156171	Putative H(+)-transporting two-sector ATPase
79	Lalb_Chr04g0261641	Putative mitochondrial carrier protein
80	Lalb_Chr05g0220951	Putative transcription factor C2C2-GATA family
81	Lalb_Chr08g0246711	Putative complex 1 LYR protein
82	Lalb_Chr19g0128471	hypothetical protein
83	Lalb_Chr01g0006571	Putative cytochrome c oxidase copper chaperone
84	Lalb_Chr13g0304311	Putative armadillo-like helical protein
85	Lalb_Chr08g0239331	Putative cytochrome P450
86	Lalb_Chr10g0106911	Putative small GTPase superfamily
87	Lalb_Chr02g0148021	Putative Glycine-rich domain-containing protein
88	Lalb_Chr24g0395631	Putative cytochrome-c oxidase
89	Lalb_Chr04g0249251	Putative chloroquine-resistance transporter
90	Lalb_Chr22g0350021	Putative 11-S seed storage protein
91	Lalb_Chr12g0199781	Putative non-specific polyamine oxidase
92	Lalb_Chr07g0194241	Putative ribosomal protein
93	Lalb_Chr12g0195891	Putative NADH dehydrogenase [ubiquinone] 1 beta subcomplex subunit 3
94	Lalb_Chr06g0162711	putative protein
95	Lalb_Chr19g0123911	Putative protein kinase RLK-Pelle-LRR-VIII-1 family
96	Lalb_Chr01g0000921	Putative Zinc finger
97	Lalb_Chr17g0342441	hypothetical protein
98	Lalb_Chr11g0065091	Putative glucose-6-phosphate isomerase
99	Lalb_Chr02g0143811	Putative UbiA prenyltransferase family
100	Lalb_Chr07g0183511	Putative NADH:ubiquinone reductase (H(+)-translocating)
101	Lalb_Chr07g0187141	Putative NADH-ubiquinone oxidoreductase 11kDa subunit
102	Lalb_Chr04g0252661	Putative sucrose
103	Lalb_Chr24g0401001	Putative quinol--cytochrome-c reductase
104	Lalb_Chr25g0284351	Putative succinate-semialdehyde dehydrogenase (NAD(+))
105	Lalb_Chr12g0210361	Putative ATP synthase
106	Lalb_Chr22g0353061	Putative complex I subunit NDUFS6 protein
107	Lalb_Chr07g0182681	Putative dual-specificity kinase TKL-Pl-4 family
108	Lalb_Chr03g0032961	Putative transcription factor bHLH family
109	Lalb_Chr04g0251601	Putative cadmium-transporting ATPase
110	Lalb_Chr11g0073961	Putative ATPase
111	Lalb_Chr07g0181751	Putative protein kinase RLK-Pelle-RLCK-V family
112	Lalb_Chr03g0040741	Putative Acyl carrier protein (ACP)
113	Lalb_Chr17g0339541	Putative glycerol-3-phosphate 1-O-acyltransferase
114	Lalb_Chr07g0195601	Putative histidine phosphatase superfamily
115	Lalb_Chr02g0141871	Putative alcohol O-acetyltransferase
116	Lalb_Chr07g0189611	putative protein
117	Lalb_Chr06g0169541	Putative tetratricopeptide-like helical domain-containing protein
118	Lalb_Chr23g0272151	hypothetical protein
119	Lalb_Chr02g0152771	Putative xenobiotic-transporting ATPase
120	Lalb_Chr20g0111711	Putative FeS cluster insertion protein
121	Lalb_Chr09g0334171	hypothetical protein -BLAST- NADH dehydrogenase [ubiquinone] 1 beta subcomplex subunit 8
122	Lalb_Chr09g0331561	Putative 2-hydroxy-3-oxopropionate reductase
123	Lalb_Chr15g0090681	Putative T-complex 11 protein
124	Lalb_Chr02g0141911	Putative ATP synthase
125	Lalb_Chr11g0063611	Putative transcription factor Homeodomain-TALE-KNOX family
126	Lalb_Chr18g0057991	Putative Arf GTPase activating protein
127	Lalb_Chr03g0024431	Putative small GTPase superfamily
128	Lalb_Chr06g0167881	Putative major sperm protein (MSP)
129	Lalb_Chr03g0041311	Putative quinol--cytochrome-c reductase
130	Lalb_Chr12g0208661	Putative transcription factor C2H2 family
131	Lalb_Chr01g0018901	Putative transcription factor WD40-like family
132	Lalb_Chr01g0017421	putative protein
133	Lalb_Chr16g0390051	Putative cytochrome P450
134	Lalb_Chr07g0185661	Putative amino acid
135	Lalb_Chr08g0243901	Putative cytochrome b-c1 complex subunit 7
136	Lalb_Chr14g0366511	Putative rossmann-like alpha
137	Lalb_Chr10g0094931	hypothetical protein -BLAST- NADH dehydrogenase [ubiquinone] 1 beta subcomplex subunit 2
138	Lalb_Chr13g0291661	putative protein
139	Lalb_Chr02g0157791	hypothetical protein
140	Lalb_Chr02g0144631	Putative CRIB domain-containing protein
141	Lalb_Chr02g0144941	Putative xanthine
142	Lalb_Chr08g0240641	Putative transcription factor AP2-EREBP family
143	Lalb_Chr12g0199901	Putative protein kinase RLK-Pelle-RLCK-IXb family
144	Lalb_Chr08g0239731	Putative RNA recognition motif domain
145	Lalb_Chr05g0220461	Putative cytochrome-c oxidase
146	Lalb_Chr02g0143341	Putative mitochondrial pyruvate carrier
147	Lalb_Chr24g0396151	hypothetical protein -BLAST- ABC transporter G family member 29-like
148	Lalb_Chr05g0225891	Putative eukaryotic porin
149	Lalb_Chr21g0305931	Putative ATP synthase
150	Lalb_Chr11g0066061	Putative acyl-CoA N-acyltransferase
151	Lalb_Chr05g0212701	Putative NADH:ubiquinone reductase (H(+)-translocating)
152	Lalb_Chr10g0100561	Putative EF-hand domain pair protein
153	Lalb_Chr05g0226001	Putative transcription factor GRAS family
154	Lalb_Chr23g0265381	Putative protein kinase RLK-Pelle-LRR-XIV family
155	Lalb_Chr02g0142611	Putative phosphoric monoester hydrolase
156	Lalb_Chr13g0302801	hypothetical protein
157	Lalb_Chr04g0248621	Putative triose phosphate
158	Lalb_Chr07g0186401	Putative protein kinase RLK-Pelle-LRR-VII-2 family
159	Lalb_Chr11g0069661	Putative adenylate kinase
160	Lalb_Chr05g0217681	Putative 5-oxoprolinase (ATP-hydrolyzing)
161	Lalb_Chr03g0031331	Putative UDP-glucose 4
162	Lalb_Chr09g0320461	Putative protein-serine
163	Lalb_Chr22g0358451	Putative xylogalacturonan beta-1
164	Lalb_Chr20g0112181	Putative fructose-bisphosphate aldolase
165	Lalb_Chr08g0237901	Putative nepenthesin
166	Lalb_Chr21g0309591	Putative cytochrome c oxidase subunit 5c
167	Lalb_Chr05g0216381	hypothetical protein
168	Lalb_Chr20g0118321	Putative glutamine synthetase
169	Lalb_Chr19g0135191	Putative transcription factor C2H2 family
170	Lalb_Chr24g0399621	Putative oxidoreductase
171	Lalb_Chr14g0373651	Putative cytochrome-c oxidase
172	Lalb_Chr16g0384931	Putative 1-phosphatidylinositol-3-phosphate 5-kinase
173	Lalb_Chr10g0104131	Putative isocitrate dehydrogenase (NADP(+))
174	Lalb_Chr14g0375741	hypothetical protein
175	Lalb_Chr13g0300271	Putative eukaryotic porin
176	Lalb_Chr16g0385131	Putative succinate dehydrogenase (quinone)
177	Lalb_Chr01g0006831	Putative WD40
178	Lalb_Chr11g0065421	Putative transcription factor MYB-HB-like family
179	Lalb_Chr23g0273821	Putative xylogalacturonan beta-1
180	Lalb_Chr14g0364441	Putative short-chain dehydrogenase
181	Lalb_Chr17g0339521	Putative unspecific monooxygenase
182	Lalb_Chr04g0260481	putative protein
183	Lalb_Chr19g0130491	Putative NADH:ubiquinone reductase (H(+)-translocating)
184	Lalb_Chr19g0127071	hypothetical protein
185	Lalb_Chr18g0060371	Putative pyruvate dehydrogenase (acetyl-transferring)
186	Lalb_Chr05g0213731	Putative oxidoreductase
187	Lalb_Chr03g0035071	Putative microtubule-severing ATPase
188	Lalb_Chr05g0214941	Putative mitochondrial carrier domain-containing protein
189	Lalb_Chr03g0030391	Putative myosin ATPase
190	Lalb_Chr11g0063631	Putative EF-hand domain pair protein
191	Lalb_Chr14g0361931	hypothetical protein
192	Lalb_Chr09g0328791	Putative post-transcriptional gene silencing PAZ-Argonaute family
193	Lalb_Chr04g0257941	Putative cation efflux protein
194	Lalb_Chr11g0074741	hypothetical protein
195	Lalb_Chr08g0239041	Putative superoxide dismutase
196	Lalb_Chr07g0178261	Putative transcription factor C2H2 family
197	Lalb_Chr14g0369171	Putative outer envelope pore protein
198	Lalb_Chr25g0287101	Putative glycerol-3-phosphate dehydrogenase (NAD(+))
199	Lalb_Chr19g0123951	Putative EGF-like calcium-binding domain
200	Lalb_Chr04g0262841	Putative peroxyureidoacrylate
201	Lalb_Chr01g0017821	Putative transcription factor Hap2
202	Lalb_Chr06g0172461	hypothetical protein -BLAST- PREDICTED: protein ORANGE-LIKE
203	Lalb_Chr22g0351061	Putative haloalkane dehalogenase
204	Lalb_Chr10g0104351	Putative triacylglycerol lipase
205	Lalb_Chr10g0098811	Putative ureide permease
206	Lalb_Chr21g0310741	Putative amidase
207	Lalb_Chr05g0221831	hypothetical protein
208	Lalb_Chr14g0367881	hypothetical protein
209	Lalb_Chr01g0006581	putative protein
210	Lalb_Chr11g0075031	Putative bacterial surface antigen (D15)
211	Lalb_Chr17g0336751	Putative amino acid transporter
212	Lalb_Chr18g0058911	putative protein
213	Lalb_Chr07g0187351	putative protein
214	Lalb_Chr16g0383121	Putative histidine phosphatase superfamily
215	Lalb_Chr08g0244401	hypothetical protein
216	Lalb_Chr04g0252911	Putative universal stress protein A
217	Lalb_Chr03g0027971	hypothetical protein
218	Lalb_Chr13g0300701	Putative carboxypeptidase D
219	Lalb_Chr13g0291571	hypothetical protein
220	Lalb_Chr05g0225181	Legumain
221	Lalb_Chr16g0378451	Putative P-loop containing nucleoside triphosphate hydrolase
222	Lalb_Chr19g0128951	Uricase-2 isozyme 2
223	Lalb_Chr10g0102221	Putative CRAL-TRIO lipid binding domain
224	Lalb_Chr24g0402691	Putative early nodulin 93 ENOD93 protein
225	Lalb_Chr01g0007161	Putative transcription factor C2H2 family
226	Lalb_Chr02g0149161	Putative protein-serine
227	Lalb_Chr05g0229061	Putative chromatin remodeler Bromodomain family
228	Lalb_Chr19g0129931	Putative RNA recognition motif domain-containing protein
229	Lalb_Chr03g0038771	Putative UAA transporter
230	Lalb_Chr06g0166331	Putative NADH:ubiquinone reductase (H(+)-translocating)
231	Lalb_Chr12g0209211	Putative H(+)-transporting two-sector ATPase
232	Lalb_Chr12g0199371	putative protein
233	Lalb_Chr20g0110991	Putative transcription factor bHLH family
234	Lalb_Chr15g0078521	Putative NADH:ubiquinone reductase (H(+)-translocating)
235	Lalb_Chr17g0336861	Putative mitochondrial carrier protein
236	Lalb_Chr19g0139031	hypothetical protein -BLAST- ATPase
237	Lalb_Chr15g0076831	Putative ribose-5-phosphate isomerase
238	Lalb_Chr10g0103971	Putative cytochrome b-c1 complex subunit 8
239	Lalb_Chr19g0129901	Putative D-xylose 1-dehydrogenase (NADP(+))
240	Lalb_Chr09g0321871	Putative plus-end-directed kinesin ATPase
241	Lalb_Chr06g0171511	Putative H(+)-transporting two-sector ATPase
242	Lalb_Chr07g0176971	Putative cytochrome b561 and DOMON domain-containing protein
243	Lalb_Chr11g0067181	Putative 6-phosphogluconolactonase
244	Lalb_Chr04g0254441	Putative GDP-Man:Man(3)GlcNAc(2)-PP-dolichol alpha-1
245	Lalb_Chr21g0306901	Putative NADH:ubiquinone reductase (H(+)-translocating)
246	Lalb_Chr09g0331601	Profilin-1
247	Lalb_Chr23g0266321	Putative transcription factor MADS-MIKC family
248	Lalb_Chr12g0200281	Putative Zf-FLZ domain-containing protein
249	Lalb_Chr21g0308411	Putative arylformamidase
250	Lalb_Chr09g0324811	putative protein
251	Lalb_Chr19g0140161	Putative [Myosin heavy-chain] kinase transcription factor WD40-like family
252	Lalb_Chr25g0283741	Putative major facilitator superfamily domain-containing protein
253	Lalb_Chr12g0210371	Putative ATP synthase
254	Lalb_Chr05g0224831	Putative phospholipid-hydroperoxide glutathione peroxidase
255	Lalb_Chr15g0090541	hypothetical protein
256	Lalb_Chr12g0200601	putative protein
257	Lalb_Chr18g0044631	Putative protein kinase CAMK-CDPK family
258	Lalb_Chr13g0299531	putative protein
259	Lalb_Chr05g0211271	Putative NADH:ubiquinone reductase (H(+)-translocating)
260	Lalb_Chr19g0126881	Putative prolyl aminopeptidase
261	Lalb_Chr19g0139561	Putative EF-hand domain pair protein
262	Lalb_Chr09g0331801	Putative ATP synthase
263	Lalb_Chr02g0143051	Putative mitochondrial carrier protein
264	Lalb_Chr04g0263951	Putative xanthoxin dehydrogenase
265	Lalb_Chr15g0089491	putative protein
266	Lalb_Chr09g0320381	hypothetical protein
267	Lalb_Chr25g0283731	hypothetical protein
268	Lalb_Chr07g0183011	Putative high-affinity nitrate transporter
269	Lalb_Chr07g0181071	Putative protein EARLY FLOWERING 4
270	Lalb_Chr11g0069951	Putative peptide-methionine (S)-S-oxide reductase
271	Lalb_Chr25g0290211	Putative PMR5 domain
272	Lalb_Chr15g0087941	Putative mitochondrial pyruvate carrier
273	Lalb_Chr21g0311701	hypothetical protein
274	Lalb_Chr18g0046121	putative protein
275	Lalb_Chr01g0018361	Putative peroxiredoxin
276	Lalb_Chr03g0038351	Putative thioredoxin-like
277	Lalb_Chr18g0060431	hypothetical protein -BLAST- PREDICTED: RNA-binding protein 12-like
278	Lalb_Chr19g0125171	Putative transcription factor bHLH family
279	Lalb_Chr16g0391341	Putative oligopeptide transporter
280	Lalb_Chr03g0032141	Putative NADH:ubiquinone reductase (H(+)-translocating)
281	Lalb_Chr09g0327541	Putative transcription factor C2C2-Dof family
282	Lalb_Chr08g0231611	Putative transcription factor C2H2 family
283	Lalb_Chr22g0350801	Putative oxidoreductase
284	Lalb_Chr21g0312391	Putative AT-hook motif nuclear-localized protein
285	Lalb_Chr07g0193551	Putative 3-hydroxyisobutyryl-CoA hydrolase
286	Lalb_Chr17g0338631	Putative bis(5'-nucleosyl)-tetraphosphatase (asymmetrical)
287	Lalb_Chr08g0233301	hypothetical protein
288	Lalb_Chr08g0232441	Putative mitogen-activated protein kinase kinase STE-STE7 family
289	Lalb_Chr08g0231141	Putative PLAT
290	Lalb_Chr10g0099821	Putative sterol 14-alpha-demethylase transcription factor MYB-HB-like family
291	Lalb_Chr10g0092731	Putative DSBA-like thioredoxin domain-containing protein
292	Lalb_Chr15g0090291	Putative geraniol dehydrogenase (NADP(+))
293	Lalb_Chr09g0335191	Putative phosphodiesterase I
294	Lalb_Chr15g0077451	Putative soluble epoxide hydrolase
295	Lalb_Chr05g0222271	Putative aminoacyltransferase
296	Lalb_Chr03g0036811	putative protein
297	Lalb_Chr11g0075361	Putative fatty-acyl-CoA-transporting ATPase
298	Lalb_Chr11g0071871	Putative acetate--CoA ligase
299	Lalb_Chr24g0399241	Putative succinate dehydrogenase (quinone)
300	Lalb_Chr25g0289371	Putative polar-amino-acid-transporting ATPase
301	Lalb_Chr04g0258281	Putative phosphogluconate dehydrogenase (NADP(+)-dependent
302	Lalb_Chr19g0127151	Putative HotDog domain-containing protein
303	Lalb_Chr04g0253121	Putative RNA recognition motif domain-containing protein
304	Lalb_Chr20g0112841	Putative PLAC8 motif-containing protein
305	Lalb_Chr06g0162421	Putative C2 domain
306	Lalb_Chr15g0077521	Putative protein-serine
307	Lalb_Chr14g0372211	hypothetical protein
308	Lalb_Chr05g0216491	Putative 6-phosphofructokinase
309	Lalb_Chr15g0083891	Putative potassium transporter
310	Lalb_Chr20g0108311	Putative ATP citrate synthase
311	Lalb_Chr09g0330281	Putative potassium transporter
312	Lalb_Chr02g0158781	Putative transcription factor MADS-MIKC family
313	Lalb_Chr07g0178431	Putative GDP-fucose protein O-fucosyltransferase
314	Lalb_Chr01g0009061	Putative oxidoreductase
315	Lalb_Chr08g0242431	Putative glucose-6-phosphate isomerase
316	Lalb_Chr12g0196251	Putative alpha
317	Lalb_Chr20g0115021	Putative peptide-transporting ATPase
318	Lalb_Chr16g0392551	Putative glutathione transferase
319	Lalb_Chr09g0323641	Putative oxidoreductase
320	Lalb_Chr06g0171151	Putative calcium-transporting ATPase
321	Lalb_Chr11g0072861	Putative transcription factor Homeodomain-TALE-KNOX family
322	Lalb_Chr01g0008941	Putative oxidoreductase
323	Lalb_Chr09g0323171	putative protein
324	Lalb_Chr15g0087301	Putative alpha
325	Lalb_Chr01g0001361	Peptidyl-prolyl cis-trans isomerase 1
326	Lalb_Chr06g0164861	Putative CRIB domain-containing protein
327	Lalb_Chr03g0036171	Putative SNARE associated golgi family protein
328	Lalb_Chr05g0217731	hypothetical protein
329	Lalb_Chr01g0013031	Putative proton-dependent oligopeptide transporter family
330	Lalb_Chr20g0121871	putative protein
331	Lalb_Chr17g0339601	putative protein
332	Lalb_Chr23g0269601	hypothetical protein
333	Lalb_Chr07g0186081	hypothetical protein
334	Lalb_Chr18g0046221	Putative phytepsin
335	Lalb_Chr05g0218711	Putative NAD(+) diphosphatase
336	Lalb_Chr05g0212711	Putative inorganic diphosphatase
337	Lalb_Chr01g0004431	Putative chromatin regulator PHD family
338	Lalb_Chr03g0037281	Putative oxidoreductase
339	Lalb_Chr17g0339911	Putative C2 domain-containing protein
340	Lalb_Chr19g0128941	Putative ankyrin repeat domain-containing protein
341	Lalb_Chr22g0354951	Putative actinidain
342	Lalb_Chr01g0007321	Putative oxidoreductase
343	Lalb_Chr11g0063311	Putative spermidine synthase
344	Lalb_Chr12g0203111	Putative PMR5 domain
345	Lalb_Chr12g0206911	Putative (S)-2-hydroxy-acid oxidase
346	Lalb_Chr14g0364111	Putative quinol--cytochrome-c reductase
347	Lalb_Chr06g0162861	Putative phosphoric monoester hydrolase
348	Lalb_Chr25g0283681	Putative transcription factor C2H2 family
349	Lalb_Chr14g0363121	Putative cytochrome c1
350	Lalb_Chr03g0028151	Putative NADH:ubiquinone reductase (H(+)-translocating)
351	Lalb_Chr05g0222091	Putative Ccc1 family protein
352	Lalb_Chr05g0225881	Putative adenylyl-sulfate kinase
353	Lalb_Chr08g0242411	Putative 14-3-3 protein
354	Lalb_Chr08g0246381	putative protein
355	Lalb_Chr12g0198281	Putative sucrose-phosphate synthase
356	Lalb_Chr06g0170741	Putative NADH:ubiquinone reductase (H(+)-translocating)
357	Lalb_Chr03g0034741	Putative citrate transporter-like domain-containing protein
358	Lalb_Chr14g0369501	Putative transcription factor bZIP family
359	Lalb_Chr16g0377871	Putative succinate dehydrogenase (quinone)
360	Lalb_Chr04g0261631	Putative GH3 family protein
361	Lalb_Chr16g0378271	Putative P-loop containing nucleoside triphosphate hydrolase
362	Lalb_Chr01g0013211	Putative quinol--cytochrome-c reductase
363	Lalb_Chr10g0100541	Putative dynamin central domain
364	Lalb_Chr18g0057771	Putative chromatin remodeling & transcription regulator ABTB family
365	Lalb_Chr02g0152761	Putative NADH:ubiquinone reductase (H(+)-translocating)
366	Lalb_Chr24g0402151	hypothetical protein -BLAST- PREDICTED: golgin subfamily A member 6-like protein 1 isoform X1
367	Lalb_Chr07g0193191	Putative transferase
368	Lalb_Chr01g0011251	putative protein
369	Lalb_Chr01g0012471	Putative glyoxalase
370	Lalb_Chr21g0318681	Putative ribosomal protein L34Ae
371	Lalb_Chr08g0238161	Putative amino acid
372	Lalb_Chr09g0326791	Putative protein-serine
373	Lalb_Chr08g0239301	Putative NADPH:quinone reductase
374	Lalb_Chr02g0159821	Putative NADH:ubiquinone reductase (H(+)-translocating)
375	Lalb_Chr07g0193471	Putative transferase
376	Lalb_Chr17g0346541	No_annotation
377	Lalb_Chr10g0095951	Putative HAD-like domain-containing protein
378	Lalb_Chr20g0113061	Putative calcium-transporting ATPase
379	Lalb_Chr23g0273521	Putative glyceraldehyde-3-phosphate dehydrogenase (phosphorylating)
380	Lalb_Chr21g0312341	putative protein
381	Lalb_Chr01g0003891	Putative heavy metal-associated domain
382	Lalb_Chr23g0277871	Putative NADH-ubiquinone reductase complex 1 MLRQ subunit
383	Lalb_Chr01g0003661	Putative protein-serine
384	Lalb_Chr21g0313141	Putative dihydrolipoyllysine-residue acetyltransferase
385	Lalb_Chr10g0096151	Putative bis(5'-nucleosyl)-tetraphosphatase (asymmetrical)
386	Lalb_Chr23g0277051	Putative protein kinase RLK-Pelle-LRR-VI-2 family
387	Lalb_Chr17g0336991	Putative exocyst complex component Exo70
388	Lalb_Chr08g0236011	hypothetical protein
389	Lalb_Chr06g0161461	Putative xenobiotic-transporting ATPase
390	Lalb_Chr03g0027411	putative protein
391	Lalb_Chr19g0126441	putative protein
392	Lalb_Chr16g0387281	putative protein
393	Lalb_Chr18g0057891	Putative peroxidase
394	Lalb_Chr20g0120331	Putative complex 1 LYR protein
395	Lalb_Chr07g0191211	Putative HSP20-like chaperone
396	Lalb_Chr18g0059791	Putative dodecenoyl-CoA isomerase
397	Lalb_Chr20g0112241	Putative phosphopyruvate hydratase
398	Lalb_Chr23g0271591	Putative EF-hand domain pair protein
399	Lalb_Chr02g0143671	Putative GRAM domain
400	Lalb_Chr04g0257371	hypothetical protein -BLAST- cytochrome oxidase assembly protein
401	Lalb_Chr05g0221611	Putative phosphate-transporting ATPase
402	Lalb_Chr12g0203481	putative protein
403	Lalb_Chr25g0289291	Putative adenylate kinase
404	Lalb_Chr11g0066781	Glutamate synthase [NADH]
405	Lalb_Chr09g0329841	Putative transcription factor C2C2-GATA family
406	Lalb_Chr05g0215861	Putative transcription factor interactor and regulator Znf-B family
407	Lalb_Chr12g0197351	Putative polygalacturonate 4-alpha-galacturonosyltransferase
408	Lalb_Chr07g0189161	Putative ALOG domain-containing protein
409	Lalb_Chr02g0140991	Putative cytochrome b5-like heme
410	Lalb_Chr07g0185381	Putative beta-1
411	Lalb_Chr10g0104001	Putative glutathione transferase
412	Lalb_Chr20g0123021	Putative protein-serine
413	Lalb_Chr15g0087571	Putative senescence regulator S40
414	Lalb_Chr13g0290291	Putative phosphotransferase (phosphomutase)
415	Lalb_Chr22g0355651	putative protein
416	Lalb_Chr08g0245081	Putative zinc
417	Lalb_Chr19g0132971	Putative NADH:ubiquinone reductase (H(+)-translocating)
418	Lalb_Chr25g0281171	hypothetical protein -BLAST- PREDICTED: protein BIG GRAIN 1-like B
419	Lalb_Chr04g0258851	Putative long-chain-fatty-acid--CoA ligase
420	Lalb_Chr03g0040681	Putative protein kinase RLK-Pelle-RLCK-VIIa-2 family
421	Lalb_Chr03g0027041	Putative L-ascorbate peroxidase
422	Lalb_Chr11g0062891	hypothetical protein
423	Lalb_Chr22g0360201	Putative omega-hydroxypalmitate O-feruloyl transferase
424	Lalb_Chr04g0248661	Putative transferase
425	Lalb_Chr14g0366211	Putative Rab-GTPase-TBC domain-containing protein
426	Lalb_Chr13g0300181	Putative immunoglobulin-like
427	Lalb_Chr01g0008901	Putative protein kinase RLK-Pelle-RLCK-XI family
428	Lalb_Chr24g0398641	Putative transferase
429	Lalb_Chr14g0363981	Putative ATPase
430	Lalb_Chr20g0122751	Putative hydrolase
431	Lalb_Chr01g0017121	Putative transcription factor interactor and regulator Znf-B family
432	Lalb_Chr07g0187071	Putative stress-associated endoplasmic reticulum protein
433	Lalb_Chr04g0256321	Putative protein kinase RLK-Pelle-RLCK-VIIa-2 family
434	Lalb_Chr19g0137821	putative protein
435	Lalb_Chr01g0020421	Putative isopentenyl-diphosphate Delta-isomerase
436	Lalb_Chr07g0179781	Putative transcription factor bHLH family
437	Lalb_Chr16g0385631	Putative transcription factor WRKY family
438	Lalb_Chr02g0146831	Putative cytochrome c oxidase subunit 5c
439	Lalb_Chr09g0330921	Putative oxidoreductase
440	Lalb_Chr02g0143381	Putative NADH:ubiquinone reductase (H(+)-translocating)
441	Lalb_Chr16g0388191	Putative hexokinase
442	Lalb_Chr16g0390231	Putative transcription factor Homeodomain-TALE-BEL family
443	Lalb_Chr06g0176621	Putative glucuronokinase
444	Lalb_Chr14g0375721	Putative peroxidase
445	Lalb_Chr12g0201091	Putative transcription factor WD40-like family
446	Lalb_Chr12g0207551	Putative plant lipid transfer protein
447	Lalb_Chr25g0281311	Putative transcription factor interactor and regulator C3H-WRC
448	Lalb_Chr21g0309351	Putative fumarate hydratase
449	Lalb_Chr03g0030271	Putative transcription factor WD40-like family
450	Lalb_Chr18g0058871	Putative acid--thiol ligase
451	Lalb_Chr09g0331201	putative protein
452	Lalb_Chr25g0286931	Putative N-acylneuraminate-9-phosphatase
453	Lalb_Chr05g0220731	Putative Zf-FLZ domain
454	Lalb_Chr16g0392171	Putative fucosylgalactoside 3-alpha-galactosyltransferase
455	Lalb_Chr21g0313791	Putative oxoglutarate
456	Lalb_Chr02g0156621	Putative transcription regulator IWS1 family
457	Lalb_Chr01g0004571	Putative xylogalacturonan beta-1
458	Lalb_Chr04g0257501	Putative naringenin 8-dimethylallyltransferase
459	Lalb_Chr25g0290111	Putative phosphoribulokinase
460	Lalb_Chr13g0293521	Putative polygalacturonase
461	Lalb_Chr01g0011161	Putative hydroxyethylthiazole kinase
462	Lalb_Chr09g0321691	putative protein
463	Lalb_Chr02g0154001	Putative ubiquitinyl hydrolase 1
464	Lalb_Chr25g0286401	putative protein
465	Lalb_Chr17g0343351	Putative SAC domain-containing protein
466	Lalb_Chr03g0025351	Putative plus-end-directed kinesin ATPase
467	Lalb_Chr06g0173841	Putative quinol--cytochrome-c reductase
468	Lalb_Chr24g0403101	hypothetical protein -BLAST- arabinogalactan protein 14
469	Lalb_Chr03g0040981	Putative Beta-grasp domain-containing protein
470	Lalb_Chr20g0113021	hypothetical protein
471	Lalb_Chr07g0186361	putative protein
472	Lalb_Chr15g0082841	Putative villin headpiece
473	Lalb_Chr05g0224141	hypothetical protein
474	Lalb_Chr03g0031791	Putative aminoacyltransferase
475	Lalb_Chr06g0168461	putative protein
476	Lalb_Chr01g0006841	Putative NTF2-like domain-containing protein
477	Lalb_Chr03g0042491	Putative transcription factor bHLH family
478	Lalb_Chr20g0120961	Putative endosulphine
479	Lalb_Chr16g0377381	Putative aconitate hydratase
480	Lalb_Chr17g0348891	Putative pectinesterase
481	Lalb_Chr25g0280931	Putative dihydrolipoyllysine-residue acetyltransferase
482	Lalb_Chr07g0187791	Putative protein kinase RLK-Pelle-WAK-LRK10L-1 family
483	Lalb_Chr25g0288631	Putative fructose-bisphosphate aldolase
484	Lalb_Chr22g0355421	Putative peroxisomal biogenesis factor 11
485	Lalb_Chr12g0209661	Putative cytochrome b5-like heme
486	Lalb_Chr14g0362371	Putative small auxin-up RNA
487	Lalb_Chr11g0066771	Putative transcription factor C2H2 family
488	Lalb_Chr19g0125291	Putative expansin
489	Lalb_Chr18g0045281	Putative superoxide dismutase
490	Lalb_Chr07g0177381	Putative alpha
491	Lalb_Chr23g0271481	Putative carboxypeptidase D
492	Lalb_Chr03g0031141	Putative ALOG domain-containing protein
493	Lalb_Chr15g0086191	Putative GDP-fucose protein O-fucosyltransferase
494	Lalb_Chr05g0219051	Putative P-loop containing nucleoside triphosphate hydrolase
495	Lalb_Chr08g0234701	Putative DNA-binding domain-containing protein
496	Lalb_Chr16g0381031	Putative xyloglucan:xyloglucosyl transferase
497	Lalb_Chr04g0251581	Putative 4-coumarate--CoA ligase
498	Lalb_Chr09g0333421	hypothetical protein
499	Lalb_Chr10g0095981	Putative ANTH domain-containing protein
500	Lalb_Chr12g0200041	Putative Galactose-binding domain
501	Lalb_Chr08g0236491	Putative WLM domain
502	Lalb_Chr09g0320761	Putative Late embryogenesis abundant protein
503	Lalb_Chr18g0057551	Putative transcription factor MYB-HB-like family
504	Lalb_Chr08g0243211	Putative GAT domain-containing protein
505	Lalb_Chr23g0271361	Putative carboxypeptidase D
506	Lalb_Chr08g0238281	Putative transcription factor NAM family
507	Lalb_Chr14g0367091	Putative nicotianamine aminotransferase
508	Lalb_Chr21g0312491	putative protein
509	Lalb_Chr03g0026631	Putative Tim10
510	Lalb_Chr02g0147811	hypothetical protein
511	Lalb_Chr08g0241131	Putative aminocyclopropanecarboxylate oxidase
512	Lalb_Chr16g0386401	Putative flagellum site-determining protein YlxH
513	Lalb_Chr18g0047081	Putative thiamine diphosphokinase
514	Lalb_Chr02g0141581	Putative metallocarboxypeptidase D
515	Lalb_Chr07g0188161	Putative protein kinase RLK-Pelle-LRR-XI-1 family
516	Lalb_Chr13g0303421	Putative transcription factor Homobox-WOX family
517	Lalb_Chr10g0099631	Putative protein MIZU-KUSSEI 1-like
518	Lalb_Chr24g0399701	Putative transcription factor C2H2 family
519	Lalb_Chr20g0122901	hypothetical protein -BLAST- PREDICTED: RNA-binding protein 12-like
520	Lalb_Chr19g0137121	hypothetical protein
521	Lalb_Chr09g0325551	hypothetical protein
522	Lalb_Chr04g0256961	putative protein
523	Lalb_Chr15g0090441	Putative protein-serine
524	Lalb_Chr16g0386631	Putative Arf GTPase activating protein
525	Lalb_Chr11g0064401	Putative aspartate transaminase
526	Lalb_Chr18g0044781	Putative transcription factor B3-Domain family
527	Lalb_Chr22g0360751	Putative thioredoxin-like ferredoxin
528	Lalb_Chr03g0026871	hypothetical protein -BLAST- ATP synthase
529	Lalb_Chr12g0205081	Putative transcription factor MYB-HB-like family
530	Lalb_Chr07g0194621	hypothetical protein
531	Lalb_Chr08g0244461	Putative cytochrome b5-like heme
532	Lalb_Chr01g0012081	Putative H(+)-transporting two-sector ATPase
533	Lalb_Chr19g0130011	Putative phosphotransferase with an alcohol group as acceptor
534	Lalb_Chr03g0025011	Putative asparaginyl-tRNA synthase (glutamine-hydrolyzing)
535	Lalb_Chr04g0254321	Putative EF-hand domain pair protein
536	Lalb_Chr08g0231291	Putative alanine--glyoxylate transaminase
537	Lalb_Chr02g0160251	Putative transcription factor Homobox-WOX family
538	Lalb_Chr08g0232821	Putative ATPase
539	Lalb_Chr07g0181741	Putative target SNARE coiled-coil domain-containing protein
540	Lalb_Chr04g0260561	Putative transcription factor WD40-like family
541	Lalb_Chr02g0146041	hypothetical protein
542	Lalb_Chr18g0052291	Putative hydrolase
543	Lalb_Chr21g0308651	Putative multi antimicrobial extrusion protein
544	Lalb_Chr17g0336221	Putative oxoglutarate dehydrogenase (succinyl-transferring)
545	Lalb_Chr21g0319011	Putative isoflavone-7-O-beta-glucoside 6''-O-malonyltransferase
546	Lalb_Chr22g0361251	Putative proton-exporting ATPase
547	Lalb_Chr12g0209641	hypothetical protein
548	Lalb_Chr03g0026641	Putative protein-serine
549	Lalb_Chr11g0069251	Putative transcription factor bHLH family
550	Lalb_Chr17g0340611	Putative sphingolipid C4-monooxygenase
551	Lalb_Chr08g0240141	hypothetical protein
552	Lalb_Chr03g0025281	Putative ATP synthase
553	Lalb_Chr25g0285591	Putative thebaine 6-O-demethylase
554	Lalb_Chr18g0060501	Putative 3-deoxy-7-phosphoheptulonate synthase
555	Lalb_Chr24g0398111	Putative glutamine synthetase
556	Lalb_Chr13g0302601	Putative uridine kinase
557	Lalb_Chr18g0044541	hypothetical protein -BLAST- fiber
558	Lalb_Chr10g0104161	hypothetical protein
559	Lalb_Chr10g0091261	hypothetical protein
560	Lalb_Chr11g0064501	putative protein
561	Lalb_Chr21g0305301	putative protein
562	Lalb_Chr02g0149421	putative protein
563	Lalb_Chr20g0122801	Putative H(+)-transporting two-sector ATPase
564	Lalb_Chr10g0106671	Putative glycerol-3-phosphate 1-O-acyltransferase
565	Lalb_Chr19g0128201	Putative chromatin regulator PHD family
566	Lalb_Chr11g0064141	Putative transcription factor C2H2 family
567	Lalb_Chr18g0060731	No_annotation
568	Lalb_Chr25g0278611	Putative H(+)-transporting two-sector ATPase
569	Lalb_Chr04g0261161	Putative SAC domain-containing protein
570	Lalb_Chr05g0212311	Putative histidine kinase response regulator and transcription factor RR-A-type family
571	Lalb_Chr13g0301211	Putative transcription factor C2H2 family
572	Lalb_Chr15g0080411	Putative triose phosphate
573	Lalb_Chr03g0043851	putative protein
574	Lalb_Chr05g0219771	Putative transcription factor C2H2 family
575	Lalb_Chr18g0056411	Putative autophagy protein Atg8 ubiquitin
576	Lalb_Chr16g0380571	Putative protein kinase RLK-Pelle-RLCK-VIIa-2 family
577	Lalb_Chr09g0328411	Caffeoyl-CoA O-methyltransferase
578	Lalb_Chr21g0317591	Putative glucose-6-phosphate dehydrogenase (NADP(+))
579	Lalb_Chr00c01g0403861	Putative omega-hydroxypalmitate O-feruloyl transferase
580	Lalb_Chr22g0356481	putative protein
581	Lalb_Chr16g0379361	Putative transcription factor C2C2-GATA family
582	Lalb_Chr08g0237271	Putative oleoyl-[acyl-carrier-protein] hydrolase
583	Lalb_Chr11g0071641	Putative chaperone DnaJ
584	Lalb_Chr01g0009941	Putative multi antimicrobial extrusion protein
585	Lalb_Chr09g0331611	Putative profilin
586	Lalb_Chr05g0225751	Putative autophagy protein Atg8 ubiquitin
587	Lalb_Chr24g0399271	Putative WEB family protein
588	Lalb_Chr11g0065991	Putative aldehyde dehydrogenase (NAD(+))
589	Lalb_Chr07g0183211	Putative RIN4
590	Lalb_Chr15g0087421	Putative transcription factor C2H2 family
591	Lalb_Chr02g0156041	Putative ubiquitinyl hydrolase 1
592	Lalb_Chr23g0269111	Putative transcription factor C2H2 family
593	Lalb_Chr12g0205591	Putative DnaJ domain-containing protein
594	Lalb_Chr09g0324201	putative protein
595	Lalb_Chr23g0271821	hypothetical protein
596	Lalb_Chr11g0074721	Putative transcription factor bHLH family
597	Lalb_Chr05g0214681	Putative plus-end-directed kinesin ATPase
598	Lalb_Chr10g0101551	Putative aldehyde dehydrogenase (NAD(+))
599	Lalb_Chr03g0029541	Putative transcription factor C2H2 family
600	Lalb_Chr10g0095421	Putative flavanone 3-dioxygenase
601	Lalb_Chr02g0157161	hypothetical protein
602	Lalb_Chr15g0083201	Putative hexosyltransferase
603	Lalb_Chr07g0181391	Sucrose synthase
604	Lalb_Chr05g0213951	Putative acetylornithine deacetylase
605	Lalb_Chr04g0261131	Putative potassium transporter
606	Lalb_Chr01g0006701	Putative transcription factor TCP family
607	Lalb_Chr10g0096651	Putative transcription factor WRKY family
608	Lalb_Chr19g0130791	Putative oxalate--CoA ligase
609	Lalb_Chr24g0397071	Putative xanthine dehydrogenase
610	Lalb_Chr15g0077901	Putative Two pore domain potassium channel
611	Lalb_Chr05g0215731	Putative glycosyltransferase
612	Lalb_Chr20g0118141	Putative transcription factor TUBBY family
613	Lalb_Chr25g0289861	Putative protein kinase RLK-Pelle-LRR-XI-1 family
614	Lalb_Chr01g0017651	Putative homogentisate solanesyltransferase
615	Lalb_Chr12g0208751	Putative transferase
616	Lalb_Chr09g0323911	Putative peroxidase
617	Lalb_Chr10g0096131	Putative GDP-fucose protein O-fucosyltransferase
618	Lalb_Chr13g0302161	Putative oxidoreductase
619	Lalb_Chr13g0297101	Putative transcription factor NAM family
620	Lalb_Chr04g0253271	putative protein
621	Lalb_Chr12g0196951	Putative transcription factor C2H2 family
622	Lalb_Chr07g0194091	Putative GTD-binding domain-containing protein
623	Lalb_Chr13g0303891	Putative Acyl carrier protein (ACP)
624	Lalb_Chr20g0119161	hypothetical protein
625	Lalb_Chr25g0289401	Putative ankyrin repeat-containing domain
626	Lalb_Chr21g0310841	Putative minus-end-directed kinesin ATPase transcription factor bZIP family
627	Lalb_Chr04g0253061	Putative protein kinase CAMK-OST1L family
628	Lalb_Chr09g0322781	putative protein
629	Lalb_Chr01g0019471	Putative DENN domain-containing protein
630	Lalb_Chr04g0263001	Putative DNA repair protein RadA
631	Lalb_Chr09g0326781	putative protein
632	Lalb_Chr20g0114331	Putative molybdenum cofactor sulfurtransferase
633	Lalb_Chr15g0081161	Putative 2-iminobutanoate
634	Lalb_Chr05g0229791	Putative alpha-mannosidase
635	Lalb_Chr11g0066151	Putative DnaJ domain-containing protein
636	Lalb_Chr16g0388731	Putative transcription factor AP2-EREBP family
637	Lalb_Chr19g0138361	hypothetical protein
638	Lalb_Chr01g0018911	Putative WD40
639	Lalb_Chr23g0271711	Putative F-box domain-containing protein
640	Lalb_Chr02g0154011	Putative ubiquitinyl hydrolase 1
641	Lalb_Chr18g0044911	Putative SAC domain-containing protein
642	Lalb_Chr02g0157121	hypothetical protein
643	Lalb_Chr17g0342351	Putative GH3 family protein
644	Lalb_Chr13g0303211	Putative malate dehydrogenase
645	Lalb_Chr10g0103911	Putative CBS domain-containing protein
646	Lalb_Chr09g0325541	hypothetical protein
647	Lalb_Chr08g0240291	Putative transcription factor C2C2-CO-like family
648	Lalb_Chr10g0101611	Putative V-ATPase proteolipid subunit
649	Lalb_Chr22g0351071	Putative ADP
650	Lalb_Chr03g0031111	Putative protein kinase RLK-Pelle-DLSV family
651	Lalb_Chr03g0042141	Putative NAD(P)H oxidase (H(2)O(2)-forming)
652	Lalb_Chr14g0365141	Putative transaminase
653	Lalb_Chr01g0015171	Putative (S)-norcoclaurine synthase
654	Lalb_Chr13g0303871	Putative F-box domain-containing protein
655	Lalb_Chr14g0365311	Putative protein S-acyltransferase
656	Lalb_Chr16g0389021	Putative NRAMP family protein
657	Lalb_Chr09g0327271	Putative major sperm protein (MSP)
658	Lalb_Chr10g0104891	Putative small heat shock protein HSP20
659	Lalb_Chr20g0113691	Putative transcription factor MYB-HB-like family
660	Lalb_Chr02g0157871	Putative cytochrome c1
661	Lalb_Chr05g0224521	Putative monodehydroascorbate reductase (NADH)
662	Lalb_Chr23g0270681	Putative Zf-FLZ domain-containing protein
663	Lalb_Chr02g0158201	Putative 2-acylglycerol O-acyltransferase
664	Lalb_Chr01g0017671	Putative ubiquitinyl hydrolase 1
665	Lalb_Chr23g0268531	Putative F-box domain
666	Lalb_Chr04g0257301	Putative transaldolase
667	Lalb_Chr22g0352151	Putative EF-hand domain pair protein
668	Lalb_Chr06g0171021	hypothetical protein
669	Lalb_Chr08g0241011	hypothetical protein
670	Lalb_Chr12g0201541	Putative dual-specificity kinase TKL-Pl-4 family
671	Lalb_Chr07g0191221	Putative chromatin remodeling & transcription regulator BTB-POZ family
672	Lalb_Chr16g0378471	Putative cyclin-dependent kinase inhibitor
673	Lalb_Chr08g0241791	Putative transcription factor bZIP family
674	Lalb_Chr04g0248221	Putative glucan endo-1
675	Lalb_Chr06g0171291	Putative protein kinase RLK-Pelle-RLCK-VIIa-1 family
676	Lalb_Chr11g0063161	Putative LOG family protein
677	Lalb_Chr09g0335291	Putative eukaryotic porin
678	Lalb_Chr07g0185531	hypothetical protein
679	Lalb_Chr19g0135901	Putative galactosylxylosylprotein 3-beta-galactosyltransferase
680	Lalb_Chr17g0348471	Putative peptide-methionine (S)-S-oxide reductase
681	Lalb_Chr06g0171091	Putative oxoglutarate
682	Lalb_Chr20g0116081	Putative triacylglycerol lipase
683	Lalb_Chr15g0085391	Putative protein kinase RLK-Pelle-DLSV family
684	Lalb_Chr04g0249041	Putative transcription factor bHLH family
685	Lalb_Chr08g0246441	Putative transcription factor Nin-like family
686	Lalb_Chr06g0175511	Putative protein kinase RLK-Pelle-RLCK-VIIa-2 family
687	Lalb_Chr16g0381481	Putative Glycine-rich domain-containing protein
688	Lalb_Chr25g0285821	hypothetical protein
689	Lalb_Chr17g0345561	hypothetical protein
690	Lalb_Chr24g0397991	Putative multi antimicrobial extrusion protein
691	Lalb_Chr18g0053521	Putative glutamine synthetase
692	Lalb_Chr01g0012271	Putative glycerol kinase
693	Lalb_Chr04g0263781	Putative Seed maturation protein
694	Lalb_Chr01g0007961	hypothetical protein
695	Lalb_Chr17g0341961	Putative endopeptidase Clp
696	Lalb_Chr03g0037991	Putative methylenetetrahydrofolate reductase (NAD(P)H)
697	Lalb_Chr24g0398351	Putative methylecgonone reductase
698	Lalb_Chr12g0206781	hypothetical protein -BLAST- amidohydrolase ytcj-like protein
699	Lalb_Chr03g0040591	Putative protein kinase RLK-Pelle-DLSV family
700	Lalb_Chr15g0089591	Putative protein kinase RLK-Pelle-LRR-VIII-1 family
701	Lalb_Chr18g0056341	Putative senescence regulator S40
702	Lalb_Chr16g0378491	hypothetical protein
703	Lalb_Chr19g0136511	Putative transcription factor bZIP family
704	Lalb_Chr12g0203101	Putative S-adenosyl-L-methionine-dependent methyltransferase
705	Lalb_Chr16g0388381	Putative phosphoserine phosphatase
706	Lalb_Chr17g0338071	hypothetical protein -BLAST- PREDICTED: protein indeterminate-domain 5
707	Lalb_Chr17g0336201	Putative dodecenoyl-CoA isomerase
708	Lalb_Chr21g0318011	Putative PMR5 domain
709	Lalb_Chr09g0330131	Putative glycogenin glucosyltransferase
710	Lalb_Chr02g0147131	Putative xenobiotic-transporting ATPase
711	Lalb_Chr06g0172691	hypothetical protein
712	Lalb_Chr05g0222291	Putative transcription factor TIFY family
713	Lalb_Chr04g0249481	hypothetical protein
714	Lalb_Chr22g0359391	hypothetical protein
715	Lalb_Chr04g0247421	Putative amino acid transporter
716	Lalb_Chr08g0245621	Putative heme-transporting ATPase
717	Lalb_Chr09g0331791	Putative ATP synthase
718	Lalb_Chr19g0127101	Putative SPX domain
719	Lalb_Chr17g0340291	Putative transcription factor Homobox-WOX family
720	Lalb_Chr20g0119931	Putative hexokinase
721	Lalb_Chr01g0011781	Putative calcium-transporting ATPase
722	Lalb_Chr05g0226801	Putative winged helix-turn-helix DNA-binding domain
723	Lalb_Chr18g0054331	Putative protein kinase CAMK-CAMKL-CHK1 family
724	Lalb_Chr08g0242421	Putative 14-3-3 protein
725	Lalb_Chr15g0081441	Putative Rab3 GTPase-activating protein catalytic subunit
726	Lalb_Chr12g0197841	Putative transmembrane protein
727	Lalb_Chr09g0334821	hypothetical protein
728	Lalb_Chr09g0331761	Putative F-box domain
729	Lalb_Chr07g0181661	Putative protein kinase CAMK-CAMKL-CHK1 family
730	Lalb_Chr18g0054161	Putative trans-cinnamate 4-monooxygenase
731	Lalb_Chr21g0318931	Putative ATPase
732	Lalb_Chr23g0267801	Putative mitochondrial carrier protein
733	Lalb_Chr01g0001171	Putative transcription factor bZIP family
734	Lalb_Chr24g0397241	Putative hexokinase
735	Lalb_Chr02g0141691	Putative elicitor peptide
736	Lalb_Chr10g0101621	V-type proton ATPase 16 kDa proteolipid subunit
[truncated: 1,100 more rows]
