# Supplementary material for: Dynamic Development of White Lupin Rootlets Along a Cluster Root
Source: Front Plant Sci. 2021 Sep 7;12:738172. doi: 10.3389/fpls.2021.738172 (PMC8452988; doi:10.3389/fpls.2021.738172)
Supplement: Supplementary file 3 [file Table_2.xlsx]

## Sheet: Feuil1
Name	ID Lupinus Albus	ID A.thaliana	Informations	Forward primer	Reverse primer
LaPHT-like	Lalb_Chr04g0259111	AT2G32830	Phosphate transporter 1;5	GCTCGTGATGAATTGGGAGT	AGTGCCACAAAGTGCAACAC
LaSULTR1.3-like	Lalb_Chr20g0123111	AT1G22150.1	Sulfate transporter 1;3	TGGGAAGCTTCAAGGGACTA	GCGACATTTCGATGACAAGA
LaHA9-like	Lalb_Chr18g0052441	AT1G80660.1	H(+)-ATPase 9	GCTCTTATGGCTGGTCTTGC	GCTCTTATGGCTGGTCTTGC
LaIRT1-like	Lalb_Chr13g0291391	AT2G38460.1	Iron regulated 1	TGCTGTGGTTGGAATAGCTG	ATCGCCACACTTCCCATAAG
LaWR3-like	Lalb_Chr07g0183011	AT5G50200.3	Nitrate transmembrane transporters	TGCTTCAAACAAAACGTTGC	CTGATTGCTTGCACCTCAAA
LaNH4-like	Lalb_Chr07g0184111	AT2G38290	Ammonium transporter 2	CAAGGATGGGCTGCAATAGT	GTGCACTTAGACGTGGCTCA
